# Supplementary material for: Development of a dynamic interactive web tool to enhance understanding of multi-state model analyses: MSMplus
Source: BMC Med Res Methodol. 2021 Nov 27;21:262. doi: 10.1186/s12874-021-01420-9 (PMC8627614; doi:10.1186/s12874-021-01420-9)
Supplement: Supplementary file 4 — Additional file 4 Example of analysis results cSV input file for mSMplus. A CSV Analysis results file that can be used as input for MSMplus. This file serves as an example for users who wish to manually create the input files (CSV file 372KB). [file 12874_2021_1420_MOESM4_ESM.csv]

timevar	Nats	Ntransitions	atlist	Haz_1_to_2	Haz_1_to_3	Haz_diff_1_to_2	Haz_diff_1_to_3	Haz_ratio_1_to_2	Haz_ratio_1_to_3	P_1_to_1	P_1_to_2	P_1_to_3	P_diff_1_to_1	P_diff_1_to_2	P_diff_1_to_3	P_ratio_1_to_1	P_ratio_1_to_2	P_ratio_1_to_3	Visit_1_to_1	Visit_1_to_2	Visit_1_to_3	Visit_diff_1_to_1	Visit_diff_1_to_2	Visit_diff_1_to_3	Visit_ratio_1_to_1	Visit_ratio_1_to_2	Visit_ratio_1_to_3	Los_1_to_1	Los_1_to_2	Los_1_to_3	Los_diff_1_to_1	Los_diff_1_to_2	Los_diff_1_to_3	Los_ratio_1_to_1	Los_ratio_1_to_2	Los_ratio_1_to_3	User_1	User_diff_1	User_ratio_1	Haz_1_to_2_uci	Haz_1_to_3_uci	Haz_diff_1_to_2_uci	Haz_diff_1_to_3_uci	Haz_ratio_1_to_2_uci	Haz_ratio_1_to_3_uci	P_1_to_1_uci	P_1_to_2_uci	P_1_to_3_uci	P_diff_1_to_1_uci
0	3	3	ag2 0 ag3 0	NA	NA	NA	NA	NA	NA	1	0	0	NA	NA	NA	NA	NA	NA	1	0	0	NA	NA	NA	NA	NA	NA	0	0	0	NA	NA	NA	NA	NA	NA	0	NA	NA	NA	NA	NA	NA	NA	NA	1	0.00131	0	NA
0.3	3	3	ag2 0 ag3 0	3.03634	0.52278	NA	NA	NA	NA	0.60374	0.36752	0.02874	NA	NA	NA	NA	NA	NA	1	0.36858	0.02874	NA	NA	NA	NA	NA	NA	0.08589	0.01288	0.00123	NA	NA	NA	NA	NA	NA	0.09877	NA	NA	3.3774	0.65837	NA	NA	NA	NA	0.63401	0.39813	0.03589	NA
0.6	3	3	ag2 0 ag3 0	1.00025	0.64675	NA	NA	NA	NA	0.47645	0.45509	0.06846	NA	NA	NA	NA	NA	NA	1	0.46447	0.06846	NA	NA	NA	NA	NA	NA	0.13887	0.0551	0.00603	NA	NA	NA	NA	NA	NA	0.19397	NA	NA	1.13538	0.77804	NA	NA	NA	NA	0.50707	0.4866	0.08053	NA
0.9	3	3	ag2 0 ag3 0	0.42312	0.59463	NA	NA	NA	NA	0.41716	0.47141	0.11143	NA	NA	NA	NA	NA	NA	1	0.49574	0.11143	NA	NA	NA	NA	NA	NA	0.18317	0.10174	0.01508	NA	NA	NA	NA	NA	NA	0.28492	NA	NA	0.48375	0.73403	NA	NA	NA	NA	0.44746	0.50321	0.12727	NA
1.2	3	3	ag2 0 ag3 0	0.19863	0.45597	NA	NA	NA	NA	0.38546	0.46691	0.14763	NA	NA	NA	NA	NA	NA	1	0.50708	0.14763	NA	NA	NA	NA	NA	NA	0.22315	0.14874	0.0281	NA	NA	NA	NA	NA	NA	0.3719	NA	NA	0.22844	0.5529	NA	NA	NA	NA	0.41553	0.49861	0.16671	NA
1.5	3	3	ag2 0 ag3 0	0.09771	0.34267	NA	NA	NA	NA	0.36607	0.45759	0.17634	NA	NA	NA	NA	NA	NA	1	0.51191	0.17634	NA	NA	NA	NA	NA	NA	0.26065	0.195	0.04434	NA	NA	NA	NA	NA	NA	0.45566	NA	NA	0.1136	0.41173	NA	NA	NA	NA	0.39605	0.48912	0.19743	NA
1.8	3	3	ag2 0 ag3 0	0.04848	0.26668	NA	NA	NA	NA	0.35274	0.4487	0.19856	NA	NA	NA	NA	NA	NA	1	0.51455	0.19856	NA	NA	NA	NA	NA	NA	0.29654	0.24032	0.06314	NA	NA	NA	NA	NA	NA	0.53686	NA	NA	0.05797	0.32577	NA	NA	NA	NA	0.38261	0.47991	0.2209	NA
2.1	3	3	ag2 0 ag3 0	0.02351	0.21648	NA	NA	NA	NA	0.34279	0.44001	0.2172	NA	NA	NA	NA	NA	NA	1	0.51592	0.2172	NA	NA	NA	NA	NA	NA	0.33131	0.28474	0.08395	NA	NA	NA	NA	NA	NA	0.61605	NA	NA	0.03029	0.27023	NA	NA	NA	NA	0.37258	0.47108	0.24047	NA
2.4	3	3	ag2 0 ag3 0	0.01086	0.18336	NA	NA	NA	NA	0.33571	0.43233	0.23196	NA	NA	NA	NA	NA	NA	1	0.5166	0.23196	NA	NA	NA	NA	NA	NA	0.36521	0.32833	0.10646	NA	NA	NA	NA	NA	NA	0.69354	NA	NA	0.01708	0.2312	NA	NA	NA	NA	0.36547	0.46328	0.25586	NA
2.7	3	3	ag2 0 ag3 0	0.00482	0.16155	NA	NA	NA	NA	0.32963	0.42652	0.24385	NA	NA	NA	NA	NA	NA	1	0.51675	0.24385	NA	NA	NA	NA	NA	NA	0.39848	0.37126	0.13026	NA	NA	NA	NA	NA	NA	0.76974	NA	NA	0.01301	0.20234	NA	NA	NA	NA	0.35932	0.45746	0.26805	NA
3	3	3	ag2 0 ag3 0	0.00244	0.14558	NA	NA	NA	NA	0.32434	0.42099	0.25467	NA	NA	NA	NA	NA	NA	1	0.51692	0.25467	NA	NA	NA	NA	NA	NA	0.43118	0.41362	0.1552	NA	NA	NA	NA	NA	NA	0.8448	NA	NA	0.01409	0.1799	NA	NA	NA	NA	0.35399	0.45189	0.2792	NA
3.3	3	3	ag2 0 ag3 0	0.00201	0.13237	NA	NA	NA	NA	0.32005	0.41712	0.26283	NA	NA	NA	NA	NA	NA	1	0.51698	0.26283	NA	NA	NA	NA	NA	NA	0.46339	0.45552	0.18109	NA	NA	NA	NA	NA	NA	0.91891	NA	NA	0.01275	0.16165	NA	NA	NA	NA	0.34972	0.44798	0.28758	NA
3.6	3	3	ag2 0 ag3 0	0.00184	0.12127	NA	NA	NA	NA	0.31597	0.41293	0.2711	NA	NA	NA	NA	NA	NA	1	0.51704	0.2711	NA	NA	NA	NA	NA	NA	0.49519	0.49701	0.2078	NA	NA	NA	NA	NA	NA	0.9922	NA	NA	0.0117	0.14664	NA	NA	NA	NA	0.34565	0.44379	0.29604	NA
3.9	3	3	ag2 0 ag3 0	0.0017	0.11184	NA	NA	NA	NA	0.31173	0.40911	0.27916	NA	NA	NA	NA	NA	NA	1	0.51706	0.27916	NA	NA	NA	NA	NA	NA	0.52657	0.53811	0.23532	NA	NA	NA	NA	NA	NA	1.06468	NA	NA	0.0108	0.13419	NA	NA	NA	NA	0.34133	0.43998	0.30432	NA
4.2	3	3	ag2 0 ag3 0	0.00158	0.10373	NA	NA	NA	NA	0.30837	0.40581	0.28582	NA	NA	NA	NA	NA	NA	1	0.51708	0.28582	NA	NA	NA	NA	NA	NA	0.55757	0.57885	0.26358	NA	NA	NA	NA	NA	NA	1.13642	NA	NA	0.01003	0.12377	NA	NA	NA	NA	0.33792	0.43663	0.31114	NA
4.5	3	3	ag2 0 ag3 0	0.00147	0.0967	NA	NA	NA	NA	0.3056	0.40277	0.29163	NA	NA	NA	NA	NA	NA	1	0.51713	0.29163	NA	NA	NA	NA	NA	NA	0.58828	0.61928	0.29244	NA	NA	NA	NA	NA	NA	1.20756	NA	NA	0.00937	0.11498	NA	NA	NA	NA	0.33513	0.43361	0.3171	NA
4.8	3	3	ag2 0 ag3 0	0.00138	0.09055	NA	NA	NA	NA	0.30277	0.4001	0.29713	NA	NA	NA	NA	NA	NA	1	0.51721	0.29713	NA	NA	NA	NA	NA	NA	0.6187	0.65942	0.32188	NA	NA	NA	NA	NA	NA	1.27812	NA	NA	0.00879	0.10752	NA	NA	NA	NA	0.33227	0.43093	0.32271	NA
5.1	3	3	ag2 0 ag3 0	0.0013	0.08513	NA	NA	NA	NA	0.30002	0.39725	0.30273	NA	NA	NA	NA	NA	NA	1	0.51723	0.30273	NA	NA	NA	NA	NA	NA	0.64884	0.69929	0.35187	NA	NA	NA	NA	NA	NA	1.34813	NA	NA	0.00827	0.10113	NA	NA	NA	NA	0.32947	0.42806	0.32845	NA
5.4	3	3	ag2 0 ag3 0	0.00123	0.08033	NA	NA	NA	NA	0.29758	0.39474	0.30768	NA	NA	NA	NA	NA	NA	1	0.51726	0.30768	NA	NA	NA	NA	NA	NA	0.67872	0.73888	0.38239	NA	NA	NA	NA	NA	NA	1.41761	NA	NA	0.00782	0.09562	NA	NA	NA	NA	0.32695	0.42553	0.3335	NA
5.7	3	3	ag2 0 ag3 0	0.00116	0.07604	NA	NA	NA	NA	0.29529	0.39236	0.31235	NA	NA	NA	NA	NA	NA	1	0.5173	0.31235	NA	NA	NA	NA	NA	NA	0.70838	0.77823	0.41339	NA	NA	NA	NA	NA	NA	1.48661	NA	NA	0.00741	0.09083	NA	NA	NA	NA	0.32459	0.42312	0.33829	NA
6	3	3	ag2 0 ag3 0	0.0011	0.0722	NA	NA	NA	NA	0.29316	0.38981	0.31703	NA	NA	NA	NA	NA	NA	1	0.51731	0.31703	NA	NA	NA	NA	NA	NA	0.73779	0.81734	0.44486	NA	NA	NA	NA	NA	NA	1.55514	NA	NA	0.00704	0.08663	NA	NA	NA	NA	0.32241	0.42049	0.34304	NA
6.3	3	3	ag2 0 ag3 0	0.00105	0.06874	NA	NA	NA	NA	0.29105	0.38758	0.32137	NA	NA	NA	NA	NA	NA	1	0.51732	0.32137	NA	NA	NA	NA	NA	NA	0.767	0.85621	0.47679	NA	NA	NA	NA	NA	NA	1.62321	NA	NA	0.00671	0.08292	NA	NA	NA	NA	0.32027	0.41822	0.34751	NA
6.6	3	3	ag2 0 ag3 0	0.001	0.06561	NA	NA	NA	NA	0.28899	0.38552	0.32549	NA	NA	NA	NA	NA	NA	1	0.51734	0.32549	NA	NA	NA	NA	NA	NA	0.79599	0.89486	0.50915	NA	NA	NA	NA	NA	NA	1.69085	NA	NA	0.0064	0.07962	NA	NA	NA	NA	0.31815	0.41613	0.35175	NA
6.9	3	3	ag2 0 ag3 0	0.00096	0.06276	NA	NA	NA	NA	0.28703	0.38357	0.3294	NA	NA	NA	NA	NA	NA	1	0.51737	0.3294	NA	NA	NA	NA	NA	NA	0.8248	0.93331	0.54189	NA	NA	NA	NA	NA	NA	1.75811	NA	NA	0.00613	0.07667	NA	NA	NA	NA	0.31613	0.41414	0.35572	NA
7.2	3	3	ag2 0 ag3 0	0.00092	0.06016	NA	NA	NA	NA	0.28549	0.38173	0.33278	NA	NA	NA	NA	NA	NA	1	0.51741	0.33278	NA	NA	NA	NA	NA	NA	0.85343	0.97158	0.57499	NA	NA	NA	NA	NA	NA	1.82501	NA	NA	0.00587	0.074	NA	NA	NA	NA	0.31455	0.41229	0.35918	NA
7.5	3	3	ag2 0 ag3 0	0.00088	0.05778	NA	NA	NA	NA	0.28372	0.37986	0.33642	NA	NA	NA	NA	NA	NA	1	0.51744	0.33642	NA	NA	NA	NA	NA	NA	0.88189	1.00966	0.60845	NA	NA	NA	NA	NA	NA	1.89155	NA	NA	0.00564	0.07158	NA	NA	NA	NA	0.31272	0.41036	0.36285	NA
7.8	3	3	ag2 0 ag3 0	0.00085	0.0556	NA	NA	NA	NA	0.2822	0.37815	0.33965	NA	NA	NA	NA	NA	NA	1	0.51748	0.33965	NA	NA	NA	NA	NA	NA	0.91019	1.04756	0.64225	NA	NA	NA	NA	NA	NA	1.95775	NA	NA	0.00542	0.06937	NA	NA	NA	NA	0.31114	0.40859	0.36612	NA
8.1	3	3	ag2 0 ag3 0	0.00082	0.05358	NA	NA	NA	NA	0.28056	0.37667	0.34277	NA	NA	NA	NA	NA	NA	1	0.51751	0.34277	NA	NA	NA	NA	NA	NA	0.93832	1.0853	0.67638	NA	NA	NA	NA	NA	NA	2.02362	NA	NA	0.00522	0.06734	NA	NA	NA	NA	0.30944	0.40703	0.36934	NA
8.4	3	3	ag2 0 ag3 0	0.00079	0.05173	NA	NA	NA	NA	0.2791	0.37519	0.34571	NA	NA	NA	NA	NA	NA	1	0.51751	0.34571	NA	NA	NA	NA	NA	NA	0.96631	1.12289	0.7108	NA	NA	NA	NA	NA	NA	2.0892	NA	NA	0.00504	0.06547	NA	NA	NA	NA	0.30792	0.40551	0.37232	NA
8.7	3	3	ag2 0 ag3 0	0.00076	0.05	NA	NA	NA	NA	0.27752	0.37377	0.34871	NA	NA	NA	NA	NA	NA	1	0.51755	0.34871	NA	NA	NA	NA	NA	NA	0.99414	1.16034	0.74552	NA	NA	NA	NA	NA	NA	2.15448	NA	NA	0.00487	0.06374	NA	NA	NA	NA	0.30631	0.40403	0.37537	NA
9	3	3	ag2 0 ag3 0	0.00074	0.0484	NA	NA	NA	NA	0.27607	0.37249	0.35144	NA	NA	NA	NA	NA	NA	1	0.51756	0.35144	NA	NA	NA	NA	NA	NA	1.02181	1.19765	0.78053	NA	NA	NA	NA	NA	NA	2.21947	NA	NA	0.0047	0.06213	NA	NA	NA	NA	0.30485	0.40277	0.37821	NA
9.3	3	3	ag2 0 ag3 0	0.00071	0.04692	NA	NA	NA	NA	0.27462	0.3712	0.35418	NA	NA	NA	NA	NA	NA	1	0.51757	0.35418	NA	NA	NA	NA	NA	NA	1.04936	1.23483	0.81581	NA	NA	NA	NA	NA	NA	2.28419	NA	NA	0.00455	0.06063	NA	NA	NA	NA	0.30335	0.40144	0.38105	NA
9.6	3	3	ag2 0 ag3 0	0.00069	0.04553	NA	NA	NA	NA	0.27337	0.36984	0.35679	NA	NA	NA	NA	NA	NA	1	0.51759	0.35679	NA	NA	NA	NA	NA	NA	1.07676	1.27188	0.85136	NA	NA	NA	NA	NA	NA	2.34864	NA	NA	0.00441	0.05922	NA	NA	NA	NA	0.30209	0.40006	0.38373	NA
9.9	3	3	ag2 0 ag3 0	0.00067	0.04423	NA	NA	NA	NA	0.27205	0.36841	0.35954	NA	NA	NA	NA	NA	NA	1	0.5176	0.35954	NA	NA	NA	NA	NA	NA	1.10402	1.3088	0.88718	NA	NA	NA	NA	NA	NA	2.41282	NA	NA	0.00428	0.05791	NA	NA	NA	NA	0.30069	0.39858	0.38655	NA
10.2	3	3	ag2 0 ag3 0	0.00065	0.04302	NA	NA	NA	NA	0.27098	0.36695	0.36207	NA	NA	NA	NA	NA	NA	1	0.5176	0.36207	NA	NA	NA	NA	NA	NA	1.13117	1.34557	0.92326	NA	NA	NA	NA	NA	NA	2.47674	NA	NA	0.00415	0.05667	NA	NA	NA	NA	0.29959	0.3971	0.38917	NA
10.5	3	3	ag2 0 ag3 0	0.00063	0.04188	NA	NA	NA	NA	0.26979	0.36566	0.36455	NA	NA	NA	NA	NA	NA	1	0.5176	0.36455	NA	NA	NA	NA	NA	NA	1.15821	1.3822	0.95959	NA	NA	NA	NA	NA	NA	2.54041	NA	NA	0.00404	0.0555	NA	NA	NA	NA	0.29836	0.39577	0.39174	NA
10.8	3	3	ag2 0 ag3 0	0.00061	0.04081	NA	NA	NA	NA	0.26882	0.36424	0.36694	NA	NA	NA	NA	NA	NA	1	0.51762	0.36694	NA	NA	NA	NA	NA	NA	1.18514	1.41869	0.99617	NA	NA	NA	NA	NA	NA	2.60383	NA	NA	0.00393	0.0544	NA	NA	NA	NA	0.29742	0.39432	0.39427	NA
11.1	3	3	ag2 0 ag3 0	6.00E-04	0.0398	NA	NA	NA	NA	0.26785	0.36309	0.36906	NA	NA	NA	NA	NA	NA	1	0.51763	0.36906	NA	NA	NA	NA	NA	NA	1.21197	1.45507	1.03296	NA	NA	NA	NA	NA	NA	2.66704	NA	NA	0.00382	0.05335	NA	NA	NA	NA	0.29641	0.39317	0.39647	NA
11.4	3	3	ag2 0 ag3 0	0.00058	0.03885	NA	NA	NA	NA	0.26669	0.36198	0.37133	NA	NA	NA	NA	NA	NA	1	0.51763	0.37133	NA	NA	NA	NA	NA	NA	1.2387	1.49133	1.06997	NA	NA	NA	NA	NA	NA	2.73003	NA	NA	0.00372	0.05236	NA	NA	NA	NA	0.29524	0.39206	0.39884	NA
11.7	3	3	ag2 0 ag3 0	0.00057	0.03796	NA	NA	NA	NA	0.26563	0.36084	0.37353	NA	NA	NA	NA	NA	NA	1	0.51765	0.37353	NA	NA	NA	NA	NA	NA	1.26532	1.52746	1.10722	NA	NA	NA	NA	NA	NA	2.79278	NA	NA	0.00362	0.05141	NA	NA	NA	NA	0.2942	0.39092	0.40116	NA
12	3	3	ag2 0 ag3 0	0.00055	0.03711	NA	NA	NA	NA	0.26449	0.35989	0.37562	NA	NA	NA	NA	NA	NA	1	0.51767	0.37562	NA	NA	NA	NA	NA	NA	1.29183	1.5635	1.14468	NA	NA	NA	NA	NA	NA	2.85532	NA	NA	0.00353	0.05051	NA	NA	NA	NA	0.29303	0.38998	0.40336	NA
12.3	3	3	ag2 0 ag3 0	0.00054	0.03631	NA	NA	NA	NA	0.26355	0.35882	0.37763	NA	NA	NA	NA	NA	NA	1	0.51767	0.37763	NA	NA	NA	NA	NA	NA	1.31823	1.59944	1.18233	NA	NA	NA	NA	NA	NA	2.91767	NA	NA	0.00345	0.04965	NA	NA	NA	NA	0.29206	0.38891	0.40548	NA
12.6	3	3	ag2 0 ag3 0	0.00053	0.03555	NA	NA	NA	NA	0.26251	0.35768	0.37981	NA	NA	NA	NA	NA	NA	1	0.51768	0.37981	NA	NA	NA	NA	NA	NA	1.34453	1.63526	1.22021	NA	NA	NA	NA	NA	NA	2.97979	NA	NA	0.00337	0.04883	NA	NA	NA	NA	0.29102	0.38779	0.40779	NA
12.9	3	3	ag2 0 ag3 0	0.00052	0.03482	NA	NA	NA	NA	0.26152	0.3568	0.38168	NA	NA	NA	NA	NA	NA	1	0.51768	0.38168	NA	NA	NA	NA	NA	NA	1.37073	1.67098	1.25829	NA	NA	NA	NA	NA	NA	3.04172	NA	NA	0.00329	0.04804	NA	NA	NA	NA	0.29003	0.38691	0.40977	NA
13.2	3	3	ag2 0 ag3 0	5.00E-04	0.03414	NA	NA	NA	NA	0.26072	0.35571	0.38357	NA	NA	NA	NA	NA	NA	1	0.51769	0.38357	NA	NA	NA	NA	NA	NA	1.39685	1.70661	1.29655	NA	NA	NA	NA	NA	NA	3.10345	NA	NA	0.00322	0.04729	NA	NA	NA	NA	0.28923	0.38583	0.4118	NA
13.5	3	3	ag2 0 ag3 0	0.00049	0.03349	NA	NA	NA	NA	0.26001	0.35484	0.38515	NA	NA	NA	NA	NA	NA	1	0.5177	0.38515	NA	NA	NA	NA	NA	NA	1.42289	1.74213	1.33498	NA	NA	NA	NA	NA	NA	3.16502	NA	NA	0.00314	0.04656	NA	NA	NA	NA	0.28851	0.38497	0.41351	NA
13.8	3	3	ag2 0 ag3 0	0.00048	0.03286	NA	NA	NA	NA	0.25927	0.35392	0.38681	NA	NA	NA	NA	NA	NA	1	0.51772	0.38681	NA	NA	NA	NA	NA	NA	1.44885	1.77757	1.37358	NA	NA	NA	NA	NA	NA	3.22642	NA	NA	0.00308	0.04587	NA	NA	NA	NA	0.28779	0.38407	0.41528	NA
14.1	3	3	ag2 0 ag3 0	0.00047	0.03227	NA	NA	NA	NA	0.25834	0.35282	0.38884	NA	NA	NA	NA	NA	NA	1	0.51772	0.38884	NA	NA	NA	NA	NA	NA	1.47473	1.81291	1.41236	NA	NA	NA	NA	NA	NA	3.28764	NA	NA	0.00301	0.0452	NA	NA	NA	NA	0.28685	0.38298	0.41746	NA
14.4	3	3	ag2 0 ag3 0	0.00046	0.03171	NA	NA	NA	NA	0.25755	0.35181	0.39064	NA	NA	NA	NA	NA	NA	1	0.51774	0.39064	NA	NA	NA	NA	NA	NA	1.50053	1.84814	1.45134	NA	NA	NA	NA	NA	NA	3.34866	NA	NA	0.00295	0.04456	NA	NA	NA	NA	0.28608	0.38197	0.41939	NA
14.7	3	3	ag2 0 ag3 0	0.00045	0.03117	NA	NA	NA	NA	0.25674	0.351	0.39226	NA	NA	NA	NA	NA	NA	1	0.51775	0.39226	NA	NA	NA	NA	NA	NA	1.52624	1.88327	1.49049	NA	NA	NA	NA	NA	NA	3.40951	NA	NA	0.00289	0.04394	NA	NA	NA	NA	0.28527	0.38122	0.42118	NA
15	3	3	ag2 0 ag3 0	0.00044	0.03065	NA	NA	NA	NA	0.25593	0.35018	0.39389	NA	NA	NA	NA	NA	NA	1	0.51776	0.39389	NA	NA	NA	NA	NA	NA	1.55187	1.91833	1.5298	NA	NA	NA	NA	NA	NA	3.4702	NA	NA	0.00283	0.04334	NA	NA	NA	NA	0.28447	0.38045	0.42296	NA
15.3	3	3	ag2 0 ag3 0	0.00043	0.03016	NA	NA	NA	NA	0.2551	0.34925	0.39565	NA	NA	NA	NA	NA	NA	1	0.51777	0.39565	NA	NA	NA	NA	NA	NA	1.57742	1.95331	1.56927	NA	NA	NA	NA	NA	NA	3.53073	NA	NA	0.00278	0.04276	NA	NA	NA	NA	0.28365	0.37954	0.42488	NA
15.6	3	3	ag2 0 ag3 0	0.00043	0.02968	NA	NA	NA	NA	0.25434	0.34833	0.39733	NA	NA	NA	NA	NA	NA	1	0.51778	0.39733	NA	NA	NA	NA	NA	NA	1.6029	1.98819	1.60892	NA	NA	NA	NA	NA	NA	3.59108	NA	NA	0.00272	0.0422	NA	NA	NA	NA	0.2829	0.37867	0.42672	NA
15.9	3	3	ag2 0 ag3 0	0.00042	0.02923	NA	NA	NA	NA	0.25358	0.34763	0.39879	NA	NA	NA	NA	NA	NA	1	0.51779	0.39879	NA	NA	NA	NA	NA	NA	1.62829	2.02299	1.64872	NA	NA	NA	NA	NA	NA	3.65128	NA	NA	0.00267	0.04166	NA	NA	NA	NA	0.28216	0.37798	0.42828	NA
16.2	3	3	ag2 0 ag3 0	0.00041	0.0288	NA	NA	NA	NA	0.2529	0.34673	0.40037	NA	NA	NA	NA	NA	NA	1	0.51779	0.40037	NA	NA	NA	NA	NA	NA	1.65362	2.0577	1.68868	NA	NA	NA	NA	NA	NA	3.71132	NA	NA	0.00262	0.04114	NA	NA	NA	NA	0.28149	0.37712	0.42998	NA
16.5	3	3	ag2 0 ag3 0	4.00E-04	0.02838	NA	NA	NA	NA	0.25214	0.34598	0.40188	NA	NA	NA	NA	NA	NA	1	0.5178	0.40188	NA	NA	NA	NA	NA	NA	1.67887	2.09234	1.72879	NA	NA	NA	NA	NA	NA	3.77121	NA	NA	0.00258	0.04064	NA	NA	NA	NA	0.28076	0.37641	0.43164	NA
16.8	3	3	ag2 0 ag3 0	4.00E-04	0.02798	NA	NA	NA	NA	0.25143	0.34521	0.40336	NA	NA	NA	NA	NA	NA	1	0.5178	0.40336	NA	NA	NA	NA	NA	NA	1.70405	2.1269	1.76905	NA	NA	NA	NA	NA	NA	3.83095	NA	NA	0.00253	0.04015	NA	NA	NA	NA	0.28007	0.37568	0.43326	NA
17.1	3	3	ag2 0 ag3 0	0.00039	0.02759	NA	NA	NA	NA	0.25082	0.34459	0.40459	NA	NA	NA	NA	NA	NA	1	0.51781	0.40459	NA	NA	NA	NA	NA	NA	1.72916	2.16139	1.80945	NA	NA	NA	NA	NA	NA	3.89055	NA	NA	0.00249	0.03967	NA	NA	NA	NA	0.27948	0.3751	0.43463	NA
17.4	3	3	ag2 0 ag3 0	0.00038	0.02722	NA	NA	NA	NA	0.25012	0.3439	0.40598	NA	NA	NA	NA	NA	NA	1	0.51782	0.40598	NA	NA	NA	NA	NA	NA	1.75421	2.19582	1.84998	NA	NA	NA	NA	NA	NA	3.95002	NA	NA	0.00244	0.03921	NA	NA	NA	NA	0.27883	0.37446	0.43619	NA
17.7	3	3	ag2 0 ag3 0	0.00038	0.02686	NA	NA	NA	NA	0.24951	0.34329	0.4072	NA	NA	NA	NA	NA	NA	1	0.51782	0.4072	NA	NA	NA	NA	NA	NA	1.77919	2.23018	1.89064	NA	NA	NA	NA	NA	NA	4.00936	NA	NA	0.0024	0.03876	NA	NA	NA	NA	0.27823	0.37391	0.43756	NA
18	3	3	ag2 0 ag3 0	0.00037	0.02652	NA	NA	NA	NA	0.24887	0.34272	0.40841	NA	NA	NA	NA	NA	NA	1	0.51782	0.40841	NA	NA	NA	NA	NA	NA	1.80411	2.26448	1.93141	NA	NA	NA	NA	NA	NA	4.06859	NA	NA	0.00236	0.03833	NA	NA	NA	NA	0.27762	0.37338	0.43891	NA
18.3	3	3	ag2 0 ag3 0	0.00036	0.02619	NA	NA	NA	NA	0.24807	0.34193	0.41	NA	NA	NA	NA	NA	NA	1	0.51783	0.41	NA	NA	NA	NA	NA	NA	1.82896	2.29871	1.97233	NA	NA	NA	NA	NA	NA	4.12767	NA	NA	0.00232	0.0379	NA	NA	NA	NA	0.27683	0.37262	0.44063	NA
18.6	3	3	ag2 0 ag3 0	0.00036	0.02587	NA	NA	NA	NA	0.24751	0.34109	0.4114	NA	NA	NA	NA	NA	NA	1	0.51783	0.4114	NA	NA	NA	NA	NA	NA	1.85374	2.33286	2.0134	NA	NA	NA	NA	NA	NA	4.1866	NA	NA	0.00229	0.03749	NA	NA	NA	NA	0.27632	0.37184	0.44221	NA
18.9	3	3	ag2 0 ag3 0	0.00035	0.02556	NA	NA	NA	NA	0.24694	0.34037	0.41269	NA	NA	NA	NA	NA	NA	1	0.51783	0.41269	NA	NA	NA	NA	NA	NA	1.87846	2.36693	2.05461	NA	NA	NA	NA	NA	NA	4.24539	NA	NA	0.00225	0.03709	NA	NA	NA	NA	0.2758	0.37117	0.44365	NA
19.2	3	3	ag2 0 ag3 0	0.00035	0.02526	NA	NA	NA	NA	0.24634	0.33976	0.4139	NA	NA	NA	NA	NA	NA	1	0.51784	0.4139	NA	NA	NA	NA	NA	NA	1.90312	2.40094	2.09594	NA	NA	NA	NA	NA	NA	4.30406	NA	NA	0.00222	0.0367	NA	NA	NA	NA	0.27522	0.37062	0.445	NA
19.5	3	3	ag2 0 ag3 0	0.00034	0.02497	NA	NA	NA	NA	0.24566	0.33908	0.41526	NA	NA	NA	NA	NA	NA	1	0.51785	0.41526	NA	NA	NA	NA	NA	NA	1.92773	2.43488	2.13739	NA	NA	NA	NA	NA	NA	4.36261	NA	NA	0.00218	0.03633	NA	NA	NA	NA	0.27457	0.37001	0.44652	NA
19.8	3	3	ag2 0 ag3 0	0.00034	0.02469	NA	NA	NA	NA	0.24515	0.33845	0.4164	NA	NA	NA	NA	NA	NA	1	0.51786	0.4164	NA	NA	NA	NA	NA	NA	1.95226	2.46876	2.17898	NA	NA	NA	NA	NA	NA	4.42102	NA	NA	0.00215	0.03596	NA	NA	NA	NA	0.2741	0.36945	0.44781	NA
20.1	3	3	ag2 0 ag3 0	0.00033	0.02442	NA	NA	NA	NA	0.24455	0.33788	0.41757	NA	NA	NA	NA	NA	NA	1	0.51787	0.41757	NA	NA	NA	NA	NA	NA	1.97675	2.50258	2.22067	NA	NA	NA	NA	NA	NA	4.47933	NA	NA	0.00212	0.0356	NA	NA	NA	NA	0.27354	0.36894	0.44914	NA
20.4	3	3	ag2 0 ag3 0	0.00033	0.02415	NA	NA	NA	NA	0.24381	0.33713	0.41906	NA	NA	NA	NA	NA	NA	1	0.51787	0.41906	NA	NA	NA	NA	NA	NA	2.00117	2.53633	2.2625	NA	NA	NA	NA	NA	NA	4.5375	NA	NA	0.00209	0.03525	NA	NA	NA	NA	0.27284	0.36825	0.45079	NA
20.7	3	3	ag2 0 ag3 0	0.00032	0.02389	NA	NA	NA	NA	0.24319	0.33652	0.42029	NA	NA	NA	NA	NA	NA	1	0.51789	0.42029	NA	NA	NA	NA	NA	NA	2.02552	2.57001	2.30448	NA	NA	NA	NA	NA	NA	4.59552	NA	NA	0.00206	0.0349	NA	NA	NA	NA	0.27223	0.36772	0.45218	NA
21	3	3	ag2 0 ag3 0	0.00032	0.02363	NA	NA	NA	NA	0.24265	0.33585	0.4215	NA	NA	NA	NA	NA	NA	1	0.51791	0.4215	NA	NA	NA	NA	NA	NA	2.04981	2.60363	2.34656	NA	NA	NA	NA	NA	NA	4.65344	NA	NA	0.00203	0.03457	NA	NA	NA	NA	0.27174	0.36713	0.45355	NA
21.3	3	3	ag2 0 ag3 0	0.00031	0.02339	NA	NA	NA	NA	0.24217	0.33506	0.42277	NA	NA	NA	NA	NA	NA	1	0.51791	0.42277	NA	NA	NA	NA	NA	NA	2.07405	2.63717	2.38877	NA	NA	NA	NA	NA	NA	4.71123	NA	NA	0.002	0.03424	NA	NA	NA	NA	0.2713	0.36639	0.45496	NA
21.6	3	3	ag2 0 ag3 0	0.00031	0.02314	NA	NA	NA	NA	0.24163	0.3344	0.42397	NA	NA	NA	NA	NA	NA	1	0.51794	0.42397	NA	NA	NA	NA	NA	NA	2.09824	2.67065	2.43111	NA	NA	NA	NA	NA	NA	4.76889	NA	NA	0.00197	0.03392	NA	NA	NA	NA	0.27081	0.3658	0.45633	NA
21.9	3	3	ag2 0 ag3 0	3.00E-04	0.02291	NA	NA	NA	NA	0.24097	0.3337	0.42533	NA	NA	NA	NA	NA	NA	1	0.51795	0.42533	NA	NA	NA	NA	NA	NA	2.12238	2.70405	2.47357	NA	NA	NA	NA	NA	NA	4.82643	NA	NA	0.00194	0.03361	NA	NA	NA	NA	0.27021	0.36517	0.45786	NA
22.2	3	3	ag2 0 ag3 0	3.00E-04	0.02268	NA	NA	NA	NA	0.2404	0.33298	0.42662	NA	NA	NA	NA	NA	NA	1	0.51795	0.42662	NA	NA	NA	NA	NA	NA	2.14644	2.73738	2.51618	NA	NA	NA	NA	NA	NA	4.88382	NA	NA	0.00192	0.03331	NA	NA	NA	NA	0.26969	0.36451	0.45932	NA
22.5	3	3	ag2 0 ag3 0	3.00E-04	0.02245	NA	NA	NA	NA	0.2399	0.33229	0.42781	NA	NA	NA	NA	NA	NA	1	0.51795	0.42781	NA	NA	NA	NA	NA	NA	2.17046	2.77064	2.5589	NA	NA	NA	NA	NA	NA	4.9411	NA	NA	0.00189	0.03301	NA	NA	NA	NA	0.26922	0.36389	0.46064	NA
22.8	3	3	ag2 0 ag3 0	0.00029	0.02223	NA	NA	NA	NA	0.23938	0.33165	0.42897	NA	NA	NA	NA	NA	NA	1	0.51796	0.42897	NA	NA	NA	NA	NA	NA	2.19442	2.80384	2.60174	NA	NA	NA	NA	NA	NA	4.99826	NA	NA	0.00187	0.03272	NA	NA	NA	NA	0.26875	0.36333	0.46194	NA
23.1	3	3	ag2 0 ag3 0	0.00029	0.02202	NA	NA	NA	NA	0.23882	0.33098	0.4302	NA	NA	NA	NA	NA	NA	1	0.51797	0.4302	NA	NA	NA	NA	NA	NA	2.21833	2.83697	2.6447	NA	NA	NA	NA	NA	NA	5.0553	NA	NA	0.00184	0.03243	NA	NA	NA	NA	0.26823	0.36275	0.46336	NA
23.4	3	3	ag2 0 ag3 0	0.00028	0.02181	NA	NA	NA	NA	0.23829	0.33051	0.4312	NA	NA	NA	NA	NA	NA	1	0.51799	0.4312	NA	NA	NA	NA	NA	NA	2.24219	2.87004	2.68777	NA	NA	NA	NA	NA	NA	5.11223	NA	NA	0.00182	0.03216	NA	NA	NA	NA	0.26775	0.36235	0.46451	NA
23.7	3	3	ag2 0 ag3 0	0.00028	0.0216	NA	NA	NA	NA	0.23768	0.32985	0.43247	NA	NA	NA	NA	NA	NA	1	0.518	0.43247	NA	NA	NA	NA	NA	NA	2.26598	2.90306	2.73095	NA	NA	NA	NA	NA	NA	5.16905	NA	NA	0.0018	0.03188	NA	NA	NA	NA	0.26718	0.36177	0.46594	NA
24	3	3	ag2 0 ag3 0	0.00028	0.0214	NA	NA	NA	NA	0.23701	0.3291	0.43389	NA	NA	NA	NA	NA	NA	1	0.518	0.43389	NA	NA	NA	NA	NA	NA	2.28972	2.93601	2.77427	NA	NA	NA	NA	NA	NA	5.22573	NA	NA	0.00178	0.03162	NA	NA	NA	NA	0.26653	0.36111	0.46751	NA
24.3	3	3	ag2 0 ag3 0	0.00027	0.0212	NA	NA	NA	NA	0.23651	0.32857	0.43492	NA	NA	NA	NA	NA	NA	1	0.51801	0.43492	NA	NA	NA	NA	NA	NA	2.3134	2.9689	2.81771	NA	NA	NA	NA	NA	NA	5.28229	NA	NA	0.00175	0.03135	NA	NA	NA	NA	0.26609	0.36067	0.46872	NA
24.6	3	3	ag2 0 ag3 0	0.00027	0.02101	NA	NA	NA	NA	0.23604	0.32811	0.43585	NA	NA	NA	NA	NA	NA	1	0.51801	0.43585	NA	NA	NA	NA	NA	NA	2.33702	3.00173	2.86125	NA	NA	NA	NA	NA	NA	5.33875	NA	NA	0.00173	0.0311	NA	NA	NA	NA	0.26568	0.36029	0.46981	NA
24.9	3	3	ag2 0 ag3 0	0.00027	0.02082	NA	NA	NA	NA	0.2356	0.32754	0.43686	NA	NA	NA	NA	NA	NA	1	0.51802	0.43686	NA	NA	NA	NA	NA	NA	2.36061	3.03451	2.90488	NA	NA	NA	NA	NA	NA	5.39512	NA	NA	0.00171	0.03085	NA	NA	NA	NA	0.26529	0.3598	0.47096	NA
25.2	3	3	ag2 0 ag3 0	0.00026	0.02064	NA	NA	NA	NA	0.23519	0.32692	0.43789	NA	NA	NA	NA	NA	NA	1	0.51802	0.43789	NA	NA	NA	NA	NA	NA	2.38414	3.06723	2.94862	NA	NA	NA	NA	NA	NA	5.45137	NA	NA	0.00169	0.0306	NA	NA	NA	NA	0.26493	0.35927	0.47213	NA
25.5	3	3	ag2 0 ag3 0	0.00026	0.02046	NA	NA	NA	NA	0.23462	0.32642	0.43896	NA	NA	NA	NA	NA	NA	1	0.51802	0.43896	NA	NA	NA	NA	NA	NA	2.40763	3.0999	2.99247	NA	NA	NA	NA	NA	NA	5.50753	NA	NA	0.00167	0.03036	NA	NA	NA	NA	0.26438	0.35886	0.47335	NA
25.8	3	3	ag2 0 ag3 0	0.00026	0.02028	NA	NA	NA	NA	0.23404	0.3259	0.44006	NA	NA	NA	NA	NA	NA	1	0.51802	0.44006	NA	NA	NA	NA	NA	NA	2.43106	3.13252	3.03642	NA	NA	NA	NA	NA	NA	5.56358	NA	NA	0.00165	0.03012	NA	NA	NA	NA	0.26383	0.35844	0.47463	NA
26.1	3	3	ag2 0 ag3 0	0.00026	0.02011	NA	NA	NA	NA	0.23345	0.32542	0.44113	NA	NA	NA	NA	NA	NA	1	0.51802	0.44113	NA	NA	NA	NA	NA	NA	2.45444	3.16509	3.08048	NA	NA	NA	NA	NA	NA	5.61952	NA	NA	0.00163	0.02989	NA	NA	NA	NA	0.26329	0.35805	0.47584	NA
26.4	3	3	ag2 0 ag3 0	0.00025	0.01994	NA	NA	NA	NA	0.23302	0.32501	0.44197	NA	NA	NA	NA	NA	NA	1	0.51802	0.44197	NA	NA	NA	NA	NA	NA	2.47776	3.19761	3.12464	NA	NA	NA	NA	NA	NA	5.67536	NA	NA	0.00161	0.02966	NA	NA	NA	NA	0.2629	0.35774	0.47685	NA
26.7	3	3	ag2 0 ag3 0	0.00025	0.01977	NA	NA	NA	NA	0.23252	0.32456	0.44292	NA	NA	NA	NA	NA	NA	1	0.51802	0.44292	NA	NA	NA	NA	NA	NA	2.50103	3.23009	3.16888	NA	NA	NA	NA	NA	NA	5.73112	NA	NA	0.0016	0.02944	NA	NA	NA	NA	0.26246	0.35738	0.47796	NA
27	3	3	ag2 0 ag3 0	0.00025	0.01961	NA	NA	NA	NA	0.23207	0.32406	0.44387	NA	NA	NA	NA	NA	NA	1	0.51802	0.44387	NA	NA	NA	NA	NA	NA	2.52426	3.26252	3.21322	NA	NA	NA	NA	NA	NA	5.78678	NA	NA	0.00158	0.02922	NA	NA	NA	NA	0.26207	0.35696	0.47906	NA
27.3	3	3	ag2 0 ag3 0	0.00024	0.01945	NA	NA	NA	NA	0.23151	0.32346	0.44503	NA	NA	NA	NA	NA	NA	1	0.51805	0.44503	NA	NA	NA	NA	NA	NA	2.54744	3.2949	3.25766	NA	NA	NA	NA	NA	NA	5.84234	NA	NA	0.00156	0.02901	NA	NA	NA	NA	0.26155	0.35643	0.48035	NA
27.6	3	3	ag2 0 ag3 0	0.00024	0.01929	NA	NA	NA	NA	0.23102	0.32291	0.44607	NA	NA	NA	NA	NA	NA	1	0.51805	0.44607	NA	NA	NA	NA	NA	NA	2.57057	3.32722	3.30221	NA	NA	NA	NA	NA	NA	5.89779	NA	NA	0.00154	0.02879	NA	NA	NA	NA	0.2611	0.35598	0.48155	NA
27.9	3	3	ag2 0 ag3 0	0.00024	0.01913	NA	NA	NA	NA	0.23061	0.32237	0.44702	NA	NA	NA	NA	NA	NA	1	0.51806	0.44702	NA	NA	NA	NA	NA	NA	2.59365	3.35948	3.34687	NA	NA	NA	NA	NA	NA	5.95313	NA	NA	0.00153	0.02859	NA	NA	NA	NA	0.26076	0.35551	0.48266	NA
28.2	3	3	ag2 0 ag3 0	0.00024	0.01898	NA	NA	NA	NA	0.23033	0.32179	0.44788	NA	NA	NA	NA	NA	NA	1	0.51806	0.44788	NA	NA	NA	NA	NA	NA	2.6167	3.39169	3.39162	NA	NA	NA	NA	NA	NA	6.00838	NA	NA	0.00151	0.02838	NA	NA	NA	NA	0.26052	0.35501	0.48365	NA
28.5	3	3	ag2 0 ag3 0	0.00023	0.01883	NA	NA	NA	NA	0.22988	0.32132	0.4488	NA	NA	NA	NA	NA	NA	1	0.51807	0.4488	NA	NA	NA	NA	NA	NA	2.63971	3.42384	3.43645	NA	NA	NA	NA	NA	NA	6.06355	NA	NA	0.0015	0.02818	NA	NA	NA	NA	0.26013	0.35465	0.48473	NA
28.8	3	3	ag2 0 ag3 0	0.00023	0.01869	NA	NA	NA	NA	0.22926	0.32088	0.44986	NA	NA	NA	NA	NA	NA	1	0.51808	0.44986	NA	NA	NA	NA	NA	NA	2.66266	3.45595	3.48138	NA	NA	NA	NA	NA	NA	6.11862	NA	NA	0.00148	0.02799	NA	NA	NA	NA	0.25954	0.35429	0.48592	NA
29.1	3	3	ag2 0 ag3 0	0.00023	0.01854	NA	NA	NA	NA	0.22874	0.32031	0.45095	NA	NA	NA	NA	NA	NA	1	0.51809	0.45095	NA	NA	NA	NA	NA	NA	2.68556	3.48801	3.52643	NA	NA	NA	NA	NA	NA	6.17357	NA	NA	0.00147	0.02779	NA	NA	NA	NA	0.25905	0.35382	0.48717	NA
29.4	3	3	ag2 0 ag3 0	0.00023	0.0184	NA	NA	NA	NA	0.22837	0.31982	0.45181	NA	NA	NA	NA	NA	NA	1	0.51809	0.45181	NA	NA	NA	NA	NA	NA	2.70842	3.52002	3.57157	NA	NA	NA	NA	NA	NA	6.22843	NA	NA	0.00145	0.0276	NA	NA	NA	NA	0.25874	0.3534	0.48818	NA
29.7	3	3	ag2 0 ag3 0	0.00022	0.01826	NA	NA	NA	NA	0.22791	0.3194	0.45269	NA	NA	NA	NA	NA	NA	1	0.51809	0.45269	NA	NA	NA	NA	NA	NA	2.73123	3.55198	3.61679	NA	NA	NA	NA	NA	NA	6.28321	NA	NA	0.00144	0.02742	NA	NA	NA	NA	0.25833	0.35307	0.48922	NA
30	3	3	ag2 0 ag3 0	0.00022	0.01813	NA	NA	NA	NA	0.22743	0.3188	0.45377	NA	NA	NA	NA	NA	NA	1	0.51809	0.45377	NA	NA	NA	NA	NA	NA	2.754	3.58389	3.66211	NA	NA	NA	NA	NA	NA	6.33789	NA	NA	0.00142	0.02723	NA	NA	NA	NA	0.2579	0.35255	0.49043	NA
0	3	3	ag2 1 ag3 0	NA	NA	NA	NA	NA	NA	1	0	0	0	0	0	1	NA	NA	1	0	0	0	0	0	1	NA	NA	0	0	0	0	0	0	NA	NA	NA	0	0	NA	NA	NA	NA	NA	NA	NA	1	0.00154	0	0.00023
0.3	3	3	ag2 1 ag3 0	3.66464	0.41639	0.6283	-0.10639	1.20693	0.7965	0.55135	0.42613	0.02252	-0.05239	0.05861	-0.00622	0.91322	1.15947	0.78358	1	0.4273	0.02252	0	0.05872	-0.00622	1	1.15931	0.78358	0.08392	0.01514	0.00094	-0.00197	0.00225	-0.00029	0.9771	1.17498	0.76627	0.09906	0.00029	1.0029	4.29164	0.56315	1.18629	0.01461	1.41159	1.03933	0.58958	0.46542	0.0302	-0.00418
0.6	3	3	ag2 1 ag3 0	1.20723	0.51513	0.20698	-0.13162	1.20693	0.7965	0.42514	0.52207	0.05279	-0.05131	0.06698	-0.01567	0.89231	1.14718	0.77111	1	0.53154	0.05279	0	0.06707	-0.01567	1	1.1444	0.77111	0.13163	0.06373	0.00464	-0.00724	0.00863	-0.00139	0.94785	1.15665	0.76972	0.19536	0.00139	1.00716	1.45033	0.6749	0.39444	0.01635	1.41159	1.03933	0.46907	0.56663	0.06644	0.00108
0.9	3	3	ag2 1 ag3 0	0.51067	0.47362	0.08756	-0.12101	1.20693	0.7965	0.37407	0.53851	0.08742	-0.04309	0.0671	-0.02401	0.89671	1.14234	0.78453	1	0.56266	0.08742	0	0.06692	-0.02401	1	1.13499	0.78453	0.17123	0.1171	0.01167	-0.01195	0.01536	-0.00341	0.93479	1.15094	0.77382	0.28833	0.00341	1.01197	0.6181	0.63038	0.16725	0.01624	1.41159	1.03933	0.41879	0.5834	0.10655	0.00908
1.2	3	3	ag2 1 ag3 0	0.23974	0.36318	0.0411	-0.09279	1.20693	0.7965	0.34682	0.53506	0.11812	-0.03864	0.06815	-0.02951	0.89976	1.14596	0.80011	1	0.57514	0.11812	0	0.06806	-0.02951	1	1.13422	0.80011	0.20715	0.17085	0.02201	-0.01601	0.02211	-0.0061	0.92827	1.14862	0.78298	0.37799	0.0061	1.0164	0.29157	0.47336	0.07859	0.01275	1.41159	1.03933	0.39166	0.57958	0.1419	0.01314
1.5	3	3	ag2 1 ag3 0	0.11793	0.27294	0.02022	-0.06974	1.20693	0.7965	0.33066	0.5259	0.14344	-0.03541	0.06831	-0.0329	0.90327	1.14928	0.81343	1	0.5806	0.14344	0	0.06869	-0.0329	1	1.13418	0.81343	0.24096	0.22391	0.03513	-0.01969	0.02891	-0.00922	0.92445	1.14824	0.79219	0.46487	0.00922	1.02022	0.14454	0.35025	0.0387	0.00986	1.41159	1.03933	0.37544	0.57006	0.1705	0.0161
1.8	3	3	ag2 1 ag3 0	0.05851	0.21241	0.01003	-0.05427	1.20693	0.7965	0.31994	0.51692	0.16314	-0.0328	0.06822	-0.03542	0.90701	1.15204	0.82162	1	0.5832	0.16314	0	0.06865	-0.03542	1	1.13342	0.82162	0.27345	0.27606	0.05048	-0.02309	0.03575	-0.01266	0.92214	1.14875	0.79952	0.54952	0.01266	1.02358	0.07321	0.27414	0.01925	0.00811	1.41159	1.03933	0.36454	0.56105	0.19256	0.01848
2.1	3	3	ag2 1 ag3 0	0.02837	0.17242	0.00486	-0.04405	1.20693	0.7965	0.31263	0.50852	0.17885	-0.03016	0.06851	-0.03835	0.91202	1.1557	0.82343	1	0.58459	0.17885	0	0.06867	-0.03835	1	1.1331	0.82343	0.30507	0.32732	0.06761	-0.02624	0.04258	-0.01634	0.9208	1.14955	0.80533	0.63239	0.01634	1.02653	0.03776	0.22557	0.00942	0.00693	1.41159	1.03933	0.35704	0.55267	0.20998	0.02095
2.4	3	3	ag2 1 ag3 0	0.01311	0.14604	0.00225	-0.03731	1.20693	0.7965	0.30721	0.50123	0.19156	-0.0285	0.0689	-0.0404	0.91511	1.15937	0.82583	1	0.58531	0.19156	0	0.06871	-0.0404	1	1.133	0.82583	0.33605	0.37779	0.08616	-0.02916	0.04946	-0.02029	0.92015	1.15063	0.80936	0.71384	0.02029	1.02926	0.02095	0.19248	0.00451	0.006	1.41159	1.03933	0.3515	0.5455	0.22405	0.0225
2.7	3	3	ag2 1 ag3 0	0.00581	0.12867	0.001	-0.03288	1.20693	0.7965	0.3029	0.49486	0.20224	-0.02673	0.06834	-0.04161	0.91891	1.16023	0.82936	1	0.58558	0.20224	0	0.06883	-0.04161	1	1.1332	0.82936	0.36656	0.42758	0.10586	-0.03192	0.05632	-0.0244	0.91989	1.15171	0.81269	0.79414	0.0244	1.0317	0.01593	0.16888	0.00226	0.0052	1.41023	1.03933	0.34709	0.53921	0.23573	0.0242
3	3	3	ag2 1 ag3 0	0.00295	0.11596	0.00051	-0.02963	1.20693	0.7965	0.29905	0.48908	0.21187	-0.02529	0.06809	-0.0428	0.92203	1.16174	0.83194	1	0.58576	0.21187	0	0.06884	-0.0428	1	1.13317	0.83194	0.39666	0.47677	0.12657	-0.03452	0.06315	-0.02864	0.91995	1.15268	0.8155	0.87343	0.02864	1.0339	0.01727	0.15091	0.00137	0.00454	1.40881	1.03933	0.34318	0.53345	0.24606	0.02564
3.3	3	3	ag2 1 ag3 0	0.00242	0.10543	0.00041	-0.02694	1.20693	0.7965	0.29589	0.48436	0.21975	-0.02416	0.06724	-0.04308	0.92451	1.1612	0.83609	1	0.58579	0.21975	0	0.06881	-0.04308	1	1.1331	0.83609	0.42641	0.52544	0.14815	-0.03698	0.06992	-0.03294	0.9202	1.15349	0.8181	0.95185	0.03294	1.03585	0.01567	0.13629	0.00117	0.00401	1.40266	1.03933	0.33999	0.52877	0.25452	0.02677
3.6	3	3	ag2 1 ag3 0	0.00222	0.09659	0.00038	-0.02468	1.20693	0.7965	0.2933	0.47999	0.22671	-0.02267	0.06706	-0.04439	0.92825	1.1624	0.83626	1	0.58582	0.22671	0	0.06878	-0.04439	1	1.13303	0.83626	0.45587	0.57365	0.17048	-0.03932	0.07664	-0.03732	0.92059	1.1542	0.82042	1.02952	0.03732	1.03761	0.01438	0.12424	0.00107	0.00357	1.40266	1.03933	0.33739	0.52446	0.26194	0.0283
3.9	3	3	ag2 1 ag3 0	0.00205	0.08908	0.00035	-0.02276	1.20693	0.7965	0.29069	0.47622	0.23309	-0.02104	0.06711	-0.04607	0.93251	1.16404	0.83497	1	0.58588	0.23309	0	0.06882	-0.04607	1	1.1331	0.83497	0.48506	0.62146	0.19348	-0.04151	0.08335	-0.04184	0.92117	1.1549	0.82218	1.10652	0.04184	1.0393	0.01328	0.11421	0.00099	0.00321	1.40266	1.03933	0.33475	0.5207	0.26875	0.02987
4.2	3	3	ag2 1 ag3 0	0.0019	0.08262	0.00033	-0.02111	1.20693	0.7965	0.28806	0.473	0.23894	-0.02031	0.06719	-0.04688	0.93414	1.16557	0.83598	1	0.58596	0.23894	0	0.06888	-0.04688	1	1.13321	0.83598	0.514	0.66891	0.21709	-0.04358	0.09007	-0.04649	0.92185	1.1556	0.82361	1.18291	0.04649	1.04091	0.01233	0.10577	0.00092	0.00291	1.40266	1.03933	0.33202	0.51751	0.27498	0.03053
4.5	3	3	ag2 1 ag3 0	0.00178	0.07702	3.00E-04	-0.01968	1.20693	0.7965	0.28565	0.4695	0.24485	-0.01995	0.06673	-0.04678	0.93472	1.16568	0.83959	1	0.586	0.24485	0	0.06887	-0.04678	1	1.13318	0.83959	0.54268	0.71603	0.24128	-0.0456	0.09675	-0.05115	0.92249	1.15623	0.82508	1.25872	0.05115	1.04236	0.01152	0.09859	0.00086	0.00266	1.40266	1.03933	0.32956	0.51406	0.28138	0.03083
4.8	3	3	ag2 1 ag3 0	0.00167	0.07212	0.00029	-0.01843	1.20693	0.7965	0.2833	0.46688	0.24982	-0.01947	0.06678	-0.04731	0.93569	1.16691	0.84078	1	0.58606	0.24982	0	0.06885	-0.04731	1	1.13312	0.84078	0.57112	0.76285	0.26603	-0.04758	0.10342	-0.05584	0.9231	1.15684	0.8265	1.33397	0.05584	1.04369	0.0108	0.09244	8.00E-04	0.00245	1.40266	1.03933	0.32716	0.51147	0.28673	0.03128
5.1	3	3	ag2 1 ag3 0	0.00157	0.06781	0.00027	-0.01732	1.20693	0.7965	0.28135	0.46406	0.25459	-0.01867	0.06681	-0.04814	0.93777	1.16818	0.84098	1	0.5861	0.25459	0	0.06887	-0.04814	1	1.13315	0.84098	0.59935	0.80939	0.29126	-0.04949	0.1101	-0.06061	0.92373	1.15744	0.82774	1.40874	0.06061	1.04496	0.01017	0.08713	0.00076	0.00227	1.40266	1.03933	0.32515	0.50879	0.29187	0.03202
5.4	3	3	ag2 1 ag3 0	0.00148	0.06398	0.00025	-0.01635	1.20693	0.7965	0.27958	0.46125	0.25917	-0.018	0.06651	-0.04851	0.93951	1.16849	0.84234	1	0.58615	0.25917	0	0.06889	-0.04851	1	1.13318	0.84234	0.6274	0.85565	0.31695	-0.05133	0.11677	-0.06544	0.92438	1.15803	0.82887	1.48305	0.06544	1.04616	0.00961	0.0825	0.00072	0.00212	1.40266	1.03933	0.32334	0.50601	0.29678	0.03262
5.7	3	3	ag2 1 ag3 0	0.0014	0.06057	0.00024	-0.01548	1.20693	0.7965	0.27778	0.4587	0.26352	-0.01751	0.06634	-0.04883	0.9407	1.16908	0.84367	1	0.58619	0.26352	0	0.06889	-0.04883	1	1.13317	0.84367	0.65527	0.90165	0.34308	-0.05311	0.12342	-0.07031	0.92503	1.15859	0.82992	1.55692	0.07031	1.04729	0.00911	0.07843	0.00068	0.00199	1.40266	1.03933	0.32147	0.50351	0.30145	0.03307
6	3	3	ag2 1 ag3 0	0.00133	0.05751	0.00023	-0.01469	1.20693	0.7965	0.27612	0.45633	0.26755	-0.01704	0.06652	-0.04948	0.94187	1.17065	0.84393	1	0.58622	0.26755	0	0.06891	-0.04948	1	1.13321	0.84393	0.68296	0.9474	0.36964	-0.05483	0.13006	-0.07523	0.92568	1.15912	0.8309	1.63036	0.07523	1.04837	0.00865	0.07484	0.00064	0.00188	1.40266	1.03933	0.31977	0.50117	0.30582	0.03356
6.3	3	3	ag2 1 ag3 0	0.00127	0.05475	0.00022	-0.01399	1.20693	0.7965	0.27447	0.45417	0.27136	-0.01658	0.06659	-0.05001	0.94303	1.17181	0.84438	1	0.58625	0.27136	0	0.06893	-0.05001	1	1.13324	0.84438	0.71049	0.99293	0.39658	-0.05651	0.13672	-0.08021	0.92633	1.15968	0.83176	1.70342	0.08021	1.04942	0.00824	0.07164	0.00061	0.00178	1.40266	1.03933	0.31812	0.49905	0.30996	0.03401
6.6	3	3	ag2 1 ag3 0	0.00121	0.05225	0.00021	-0.01335	1.20693	0.7965	0.27307	0.45224	0.27469	-0.01592	0.06672	-0.0508	0.94491	1.17306	0.84393	1	0.58626	0.27469	0	0.06892	-0.0508	1	1.13322	0.84393	0.73787	1.03825	0.42389	-0.05813	0.14339	-0.08526	0.92697	1.16023	0.83255	1.77611	0.08526	1.05042	0.00787	0.06878	0.00059	0.0017	1.40266	1.03933	0.3167	0.49717	0.3135	0.03464
6.9	3	3	ag2 1 ag3 0	0.00116	0.04999	2.00E-04	-0.01277	1.20693	0.7965	0.2716	0.45009	0.27831	-0.01543	0.06652	-0.05109	0.94624	1.17342	0.8449	1	0.5863	0.27831	0	0.06893	-0.05109	1	1.13323	0.8449	0.7651	1.08336	0.45155	-0.0597	0.15004	-0.09034	0.92762	1.16076	0.83329	1.84845	0.09034	1.05138	0.00753	0.06619	0.00056	0.00162	1.40266	1.03933	0.31524	0.49504	0.31739	0.03512
7.2	3	3	ag2 1 ag3 0	0.00111	0.04792	0.00019	-0.01224	1.20693	0.7965	0.27027	0.44839	0.28134	-0.01522	0.06666	-0.05144	0.94669	1.17463	0.84542	1	0.58634	0.28134	0	0.06893	-0.05144	1	1.13322	0.84542	0.79219	1.12828	0.47954	-0.06124	0.15669	-0.09545	0.92824	1.16128	0.83399	1.92046	0.09545	1.0523	0.00722	0.06386	0.00054	0.00156	1.40266	1.03933	0.31388	0.49336	0.32058	0.03529
7.5	3	3	ag2 1 ag3 0	0.00107	0.04602	0.00018	-0.01176	1.20693	0.7965	0.26894	0.44667	0.28439	-0.01478	0.06681	-0.05203	0.94791	1.17588	0.84534	1	0.58639	0.28439	0	0.06895	-0.05203	1	1.13325	0.84534	0.81915	1.17302	0.50783	-0.06274	0.16336	-0.10062	0.92886	1.1618	0.83462	1.99217	0.10062	1.0532	0.00693	0.06173	0.00052	0.0015	1.40266	1.03933	0.31255	0.49168	0.32387	0.03574
7.8	3	3	ag2 1 ag3 0	0.00103	0.04428	0.00018	-0.01131	1.20693	0.7965	0.2678	0.44473	0.28747	-0.0144	0.06658	-0.05218	0.94897	1.17607	0.84637	1	0.58642	0.28747	0	0.06894	-0.05218	1	1.13322	0.84637	0.84599	1.21759	0.53642	-0.0642	0.17003	-0.10584	0.92947	1.16231	0.83521	2.06358	0.10584	1.05406	0.00667	0.05978	5.00E-04	0.00145	1.40266	1.03933	0.31141	0.48975	0.32716	0.0361
8.1	3	3	ag2 1 ag3 0	0.00099	0.04268	0.00017	-0.0109	1.20693	0.7965	0.26646	0.44308	0.29046	-0.0141	0.06641	-0.05231	0.94974	1.17631	0.84739	1	0.58645	0.29046	0	0.06894	-0.05231	1	1.13321	0.84739	0.87271	1.26198	0.56531	-0.06561	0.17668	-0.11107	0.93007	1.1628	0.83579	2.13469	0.11107	1.05489	0.00642	0.05799	0.00048	0.00141	1.40266	1.03933	0.31004	0.48811	0.33033	0.03638
8.4	3	3	ag2 1 ag3 0	0.00095	0.0412	0.00016	-0.01053	1.20693	0.7965	0.26515	0.44142	0.29343	-0.01395	0.06623	-0.05228	0.95002	1.17652	0.84877	1	0.58648	0.29343	0	0.06897	-0.05228	1	1.13327	0.84877	0.89928	1.30621	0.59451	-0.06703	0.18332	-0.11629	0.93064	1.16325	0.8364	2.20549	0.11629	1.05566	0.00619	0.05633	0.00046	0.00136	1.40266	1.03933	0.30872	0.48648	0.33352	0.03652
8.7	3	3	ag2 1 ag3 0	0.00092	0.03983	0.00016	-0.01018	1.20693	0.7965	0.26431	0.43989	0.2958	-0.01321	0.06612	-0.05291	0.9524	1.1769	0.84827	1	0.5865	0.2958	0	0.06895	-0.05291	1	1.13322	0.84827	0.92576	1.35027	0.62397	-0.06838	0.18993	-0.12155	0.93122	1.16369	0.83696	2.27603	0.12155	1.05642	0.00598	0.0548	0.00045	0.00133	1.40266	1.03933	0.30789	0.48503	0.33608	0.03725
9	3	3	ag2 1 ag3 0	0.00089	0.03855	0.00015	-0.00985	1.20693	0.7965	0.26325	0.43839	0.29836	-0.01282	0.0659	-0.05308	0.95356	1.17692	0.84896	1	0.58652	0.29836	0	0.06896	-0.05308	1	1.13324	0.84896	0.95213	1.39418	0.65369	-0.06968	0.19653	-0.12685	0.9318	1.1641	0.83749	2.34631	0.12685	1.05715	0.00578	0.05338	0.00043	0.00129	1.40266	1.03933	0.30683	0.48358	0.33885	0.03763
9.3	3	3	ag2 1 ag3 0	0.00086	0.03737	0.00015	-0.00955	1.20693	0.7965	0.26215	0.43681	0.30104	-0.01247	0.06561	-0.05314	0.95459	1.17675	0.84996	1	0.58652	0.30104	0	0.06895	-0.05314	1	1.13322	0.84996	0.9784	1.43794	0.68366	-0.07096	0.20311	-0.13215	0.93238	1.16448	0.83801	2.41634	0.13215	1.05785	0.0056	0.05206	0.00042	0.00126	1.40266	1.03933	0.30572	0.48203	0.3417	0.03796
9.6	3	3	ag2 1 ag3 0	0.00083	0.03626	0.00014	-0.00927	1.20693	0.7965	0.2612	0.43513	0.30367	-0.01217	0.06529	-0.05312	0.95548	1.17654	0.85112	1	0.58655	0.30367	0	0.06896	-0.05312	1	1.13323	0.85112	1.00458	1.48154	0.71388	-0.07218	0.20965	-0.13747	0.93296	1.16484	0.83852	2.48612	0.13747	1.05853	0.00542	0.05082	4.00E-04	0.00124	1.40266	1.03933	0.30477	0.48037	0.34452	0.03826
9.9	3	3	ag2 1 ag3 0	0.00081	0.03523	0.00014	-0.009	1.20693	0.7965	0.26034	0.43385	0.30581	-0.01171	0.06544	-0.05373	0.95696	1.17763	0.85056	1	0.58657	0.30581	0	0.06897	-0.05373	1	1.13325	0.85056	1.03066	1.52499	0.74435	-0.07337	0.21619	-0.14283	0.93355	1.16518	0.83901	2.55565	0.14283	1.05919	0.00526	0.04966	0.00039	0.00121	1.40266	1.03933	0.30392	0.4791	0.34682	0.03868
10.2	3	3	ag2 1 ag3 0	0.00079	0.03426	0.00013	-0.00875	1.20693	0.7965	0.25962	0.4323	0.30808	-0.01136	0.06535	-0.05399	0.95808	1.17809	0.85089	1	0.58659	0.30808	0	0.06899	-0.05399	1	1.13329	0.85089	1.05666	1.56829	0.77505	-0.07451	0.22273	-0.14822	0.93413	1.16553	0.83947	2.62495	0.14822	1.05984	0.00511	0.04856	0.00038	0.00119	1.40266	1.03933	0.30319	0.47761	0.34924	0.03898
10.5	3	3	ag2 1 ag3 0	0.00076	0.03336	0.00013	-0.00852	1.20693	0.7965	0.2586	0.43104	0.31036	-0.01119	0.06538	-0.05419	0.95852	1.1788	0.85135	1	0.5866	0.31036	0	0.069	-0.05419	1	1.13331	0.85135	1.08257	1.61146	0.80597	-0.07564	0.22926	-0.15363	0.93469	1.16587	0.8399	2.69403	0.15363	1.06047	0.00496	0.04753	0.00037	0.00116	1.40266	1.03933	0.30216	0.4764	0.35173	0.03911
10.8	3	3	ag2 1 ag3 0	0.00074	0.0325	0.00013	-0.0083	1.20693	0.7965	0.25786	0.42971	0.31243	-0.01096	0.06547	-0.05451	0.95923	1.17974	0.85145	1	0.58661	0.31243	0	0.06899	-0.05451	1	1.13328	0.85145	1.1084	1.6545	0.8371	-0.07674	0.2358	-0.15906	0.93525	1.16621	0.84032	2.7629	0.15906	1.06109	0.00482	0.04656	0.00036	0.00114	1.40266	1.03933	0.30143	0.47511	0.35395	0.03934
11.1	3	3	ag2 1 ag3 0	0.00072	0.0317	0.00012	-0.0081	1.20693	0.7965	0.25704	0.42861	0.31435	-0.01081	0.06552	-0.05471	0.95964	1.18045	0.85176	1	0.58664	0.31435	0	0.06901	-0.05471	1	1.13332	0.85176	1.13415	1.69742	0.86844	-0.07783	0.24235	-0.16452	0.93579	1.16655	0.84073	2.83156	0.16452	1.06169	0.00469	0.04564	0.00035	0.00112	1.40266	1.03933	0.30062	0.47406	0.35602	0.03946
11.4	3	3	ag2 1 ag3 0	7.00E-04	0.03095	0.00012	-0.00791	1.20693	0.7965	0.25647	0.42737	0.31616	-0.01022	0.06539	-0.05517	0.96168	1.18065	0.85143	1	0.58666	0.31616	0	0.06903	-0.05517	1	1.13336	0.85143	1.15982	1.74021	0.89996	-0.07888	0.24889	-0.17001	0.93632	1.16689	0.84111	2.90004	0.17001	1.06227	0.00457	0.04477	0.00034	0.00111	1.40266	1.03933	0.30008	0.4729	0.35803	0.04005
11.7	3	3	ag2 1 ag3 0	0.00069	0.03023	0.00012	-0.00772	1.20693	0.7965	0.25568	0.42614	0.31818	-0.00995	0.0653	-0.05535	0.96254	1.18097	0.85182	1	0.58667	0.31818	0	0.06902	-0.05535	1	1.13333	0.85182	1.18543	1.78289	0.93168	-0.07989	0.25542	-0.17553	0.93686	1.16722	0.84146	2.96832	0.17553	1.06285	0.00446	0.04394	0.00033	0.00109	1.40266	1.03933	0.29933	0.47172	0.36024	0.04038
12	3	3	ag2 1 ag3 0	0.00067	0.02956	0.00011	-0.00755	1.20693	0.7965	0.25471	0.42493	0.32036	-0.00978	0.06504	-0.05526	0.96302	1.18072	0.85288	1	0.58668	0.32036	0	0.06901	-0.05526	1	1.13331	0.85288	1.21095	1.82544	0.96361	-0.08087	0.26194	-0.18107	0.9374	1.16753	0.84182	3.03639	0.18107	1.06341	0.00434	0.04315	0.00032	0.00107	1.40266	1.03933	0.29834	0.47055	0.3626	0.04053
12.3	3	3	ag2 1 ag3 0	0.00065	0.02892	0.00011	-0.00739	1.20693	0.7965	0.25413	0.42387	0.322	-0.00942	0.06505	-0.05563	0.96426	1.18129	0.85269	1	0.58669	0.322	0	0.06902	-0.05563	1	1.13333	0.85269	1.2364	1.86787	0.99573	-0.08183	0.26844	-0.1866	0.93792	1.16783	0.84217	3.10427	0.1866	1.06396	0.00424	0.0424	0.00032	0.00106	1.40266	1.03933	0.2978	0.46954	0.36434	0.04084
12.6	3	3	ag2 1 ag3 0	0.00064	0.02831	0.00011	-0.00723	1.20693	0.7965	0.25338	0.4227	0.32392	-0.00913	0.06502	-0.05589	0.96522	1.18178	0.85285	1	0.58671	0.32392	0	0.06903	-0.05589	1	1.13334	0.85285	1.26177	1.9102	1.02803	-0.08276	0.27494	-0.19217	0.93845	1.16813	0.84251	3.17197	0.19217	1.06449	0.00414	0.04168	0.00031	0.00104	1.40266	1.03933	0.29706	0.46844	0.36643	0.04113
12.9	3	3	ag2 1 ag3 0	0.00062	0.02774	0.00011	-0.00709	1.20693	0.7965	0.2527	0.4217	0.3256	-0.00882	0.0649	-0.05608	0.96627	1.18189	0.85307	1	0.58672	0.3256	0	0.06904	-0.05608	1	1.13336	0.85307	1.28707	1.95242	1.06051	-0.08366	0.28143	-0.19777	0.93897	1.16842	0.84282	3.23949	0.19777	1.06502	0.00404	0.04099	3.00E-04	0.00103	1.40266	1.03933	0.29639	0.46751	0.36829	0.04141
13.2	3	3	ag2 1 ag3 0	0.00061	0.02719	1.00E-04	-0.00695	1.20693	0.7965	0.25204	0.42078	0.32718	-0.00868	0.06507	-0.05639	0.96671	1.18293	0.85299	1	0.58674	0.32718	0	0.06905	-0.05639	1	1.13338	0.85299	1.31231	1.99454	1.09315	-0.08454	0.28794	-0.2034	0.93948	1.16872	0.84312	3.30685	0.2034	1.06554	0.00395	0.04034	0.00029	0.00102	1.40266	1.03933	0.29576	0.46663	0.37002	0.04152
13.5	3	3	ag2 1 ag3 0	0.00059	0.02667	1.00E-04	-0.00681	1.20693	0.7965	0.25134	0.4198	0.32886	-0.00867	0.06496	-0.05629	0.96666	1.18307	0.85385	1	0.58677	0.32886	0	0.06907	-0.05629	1	1.13342	0.85385	1.33748	2.03657	1.12595	-0.08541	0.29444	-0.20903	0.93997	1.16901	0.84342	3.37405	0.20903	1.06604	0.00386	0.03971	0.00029	0.001	1.40266	1.03933	0.29506	0.4657	0.37184	0.04149
13.8	3	3	ag2 1 ag3 0	0.00058	0.02618	1.00E-04	-0.00669	1.20693	0.7965	0.25055	0.41872	0.33073	-0.00872	0.0648	-0.05608	0.96637	1.18309	0.85502	1	0.58678	0.33073	0	0.06906	-0.05608	1	1.13339	0.85502	1.36257	2.0785	1.15893	-0.08628	0.30092	-0.21465	0.94045	1.16929	0.84373	3.44107	0.21465	1.06653	0.00378	0.0391	0.00028	0.00099	1.40266	1.03933	0.29427	0.46469	0.37392	0.04143
14.1	3	3	ag2 1 ag3 0	0.00057	0.0257	1.00E-04	-0.00657	1.20693	0.7965	0.24998	0.41786	0.33216	-0.00836	0.06504	-0.05668	0.96764	1.18434	0.85423	1	0.58678	0.33216	0	0.06906	-0.05668	1	1.13339	0.85423	1.38759	2.12033	1.19208	-0.08714	0.30742	-0.22028	0.94091	1.16957	0.84403	3.50792	0.22028	1.067	0.0037	0.03852	0.00028	0.00098	1.40266	1.03933	0.29376	0.46387	0.3755	0.04179
14.4	3	3	ag2 1 ag3 0	0.00056	0.02525	1.00E-04	-0.00645	1.20693	0.7965	0.24938	0.41696	0.33366	-0.00817	0.06515	-0.05698	0.96828	1.18519	0.85414	1	0.58679	0.33366	0	0.06905	-0.05698	1	1.13337	0.85414	1.41257	2.16207	1.22536	-0.08796	0.31394	-0.22597	0.94138	1.16987	0.8443	3.57464	0.22597	1.06748	0.00362	0.03796	0.00027	0.00097	1.40266	1.03933	0.29317	0.46304	0.37713	0.04195
14.7	3	3	ag2 1 ag3 0	0.00055	0.02482	9.00E-05	-0.00634	1.20693	0.7965	0.2488	0.41619	0.33501	-0.00794	0.06519	-0.05725	0.96907	1.18573	0.85405	1	0.58681	0.33501	0	0.06906	-0.05725	1	1.13338	0.85405	1.43748	2.20373	1.2588	-0.08876	0.32045	-0.23169	0.94184	1.17016	0.84455	3.6412	0.23169	1.06795	0.00355	0.03742	0.00026	0.00096	1.40266	1.03933	0.29263	0.46232	0.37863	0.0422
15	3	3	ag2 1 ag3 0	0.00053	0.02441	9.00E-05	-0.00624	1.20693	0.7965	0.24816	0.41514	0.3367	-0.00777	0.06496	-0.05719	0.96964	1.1855	0.85481	1	0.58683	0.3367	0	0.06907	-0.05719	1	1.1334	0.85481	1.46232	2.24529	1.29239	-0.08955	0.32696	-0.23741	0.9423	1.17044	0.84481	3.70761	0.23741	1.06841	0.00348	0.0369	0.00026	0.00095	1.40266	1.03933	0.29201	0.46133	0.38047	0.04235
15.3	3	3	ag2 1 ag3 0	0.00052	0.02402	9.00E-05	-0.00614	1.20693	0.7965	0.24779	0.41417	0.33804	-0.00731	0.06492	-0.05761	0.97134	1.18588	0.85439	1	0.58683	0.33804	0	0.06906	-0.05761	1	1.13338	0.85439	1.48712	2.28676	1.32612	-0.0903	0.33346	-0.24315	0.94275	1.17071	0.84505	3.77388	0.24315	1.06887	0.00341	0.0364	0.00025	0.00094	1.40266	1.03933	0.2917	0.46042	0.38198	0.04279
15.6	3	3	ag2 1 ag3 0	0.00051	0.02364	9.00E-05	-0.00604	1.20693	0.7965	0.24741	0.41334	0.33925	-0.00693	0.06501	-0.05808	0.97275	1.18663	0.85382	1	0.58683	0.33925	0	0.06905	-0.05808	1	1.13336	0.85382	1.51188	2.32814	1.35998	-0.09102	0.33995	-0.24894	0.94322	1.17099	0.84528	3.84002	0.24894	1.06932	0.00335	0.03592	0.00025	0.00093	1.40266	1.03933	0.29136	0.45966	0.38332	0.04316
15.9	3	3	ag2 1 ag3 0	5.00E-04	0.02328	9.00E-05	-0.00595	1.20693	0.7965	0.24692	0.41249	0.34059	-0.00666	0.06486	-0.0582	0.97374	1.18658	0.85406	1	0.58684	0.34059	0	0.06905	-0.0582	1	1.13336	0.85406	1.53659	2.36943	1.39398	-0.0917	0.34644	-0.25475	0.94368	1.17125	0.84549	3.90602	0.25475	1.06977	0.00328	0.03545	0.00024	0.00092	1.40266	1.03933	0.29091	0.45886	0.38479	0.04341
16.2	3	3	ag2 1 ag3 0	5.00E-04	0.02294	8.00E-05	-0.00586	1.20693	0.7965	0.24618	0.41161	0.34221	-0.00672	0.06488	-0.05816	0.97343	1.18712	0.85473	1	0.58685	0.34221	0	0.06906	-0.05816	1	1.13337	0.85473	1.56125	2.41064	1.42812	-0.09237	0.35294	-0.26057	0.94414	1.17152	0.8457	3.97188	0.26057	1.07021	0.00322	0.035	0.00024	0.00091	1.40266	1.03933	0.29021	0.45804	0.38658	0.04336
16.5	3	3	ag2 1 ag3 0	0.00049	0.0226	8.00E-05	-0.00578	1.20693	0.7965	0.24565	0.41086	0.34349	-0.00649	0.06488	-0.05839	0.97426	1.18753	0.85471	1	0.58685	0.34349	0	0.06905	-0.05839	1	1.13335	0.85471	1.58584	2.45176	1.4624	-0.09303	0.35942	-0.26639	0.94459	1.17178	0.84591	4.0376	0.26639	1.07064	0.00317	0.03457	0.00024	9.00E-04	1.40266	1.03933	0.2897	0.45735	0.38799	0.04357
16.8	3	3	ag2 1 ag3 0	0.00048	0.02228	8.00E-05	-0.00569	1.20693	0.7965	0.2452	0.40998	0.34482	-0.00623	0.06477	-0.05854	0.97522	1.18762	0.85487	1	0.58685	0.34482	0	0.06905	-0.05854	1	1.13335	0.85487	1.61038	2.4928	1.49682	-0.09367	0.36591	-0.27224	0.94503	1.17204	0.84611	4.10318	0.27224	1.07106	0.00311	0.03414	0.00023	0.00089	1.40266	1.03933	0.28929	0.45654	0.38947	0.0438
17.1	3	3	ag2 1 ag3 0	0.00047	0.02198	8.00E-05	-0.00561	1.20693	0.7965	0.24464	0.40903	0.34633	-0.00618	0.06444	-0.05826	0.97536	1.187	0.856	1	0.58685	0.34633	0	0.06904	-0.05826	1	1.13333	0.856	1.63487	2.53375	1.53137	-0.09429	0.37237	-0.27808	0.94547	1.17228	0.84632	4.16863	0.27808	1.07148	0.00306	0.03373	0.00023	0.00088	1.40266	1.03933	0.28876	0.45564	0.39114	0.04383
17.4	3	3	ag2 1 ag3 0	0.00046	0.02168	8.00E-05	-0.00554	1.20693	0.7965	0.24405	0.40822	0.34773	-0.00607	0.06432	-0.05825	0.97573	1.18703	0.85652	1	0.58685	0.34773	0	0.06903	-0.05825	1	1.13331	0.85652	1.65931	2.57462	1.56608	-0.0949	0.3788	-0.2839	0.9459	1.17251	0.84654	4.23392	0.2839	1.07187	0.003	0.03334	0.00022	0.00087	1.40266	1.03933	0.2882	0.45491	0.39269	0.04395
17.7	3	3	ag2 1 ag3 0	0.00045	0.0214	8.00E-05	-0.00547	1.20693	0.7965	0.24355	0.40742	0.34903	-0.00596	0.06413	-0.05817	0.97611	1.18681	0.85715	1	0.58686	0.34903	0	0.06904	-0.05817	1	1.13333	0.85715	1.68369	2.6154	1.60091	-0.0955	0.38522	-0.28972	0.94632	1.17273	0.84676	4.29909	0.28972	1.07226	0.00295	0.03295	0.00022	0.00087	1.40266	1.03933	0.28774	0.45417	0.39414	0.04402
18	3	3	ag2 1 ag3 0	0.00045	0.02112	8.00E-05	-0.0054	1.20693	0.7965	0.24298	0.40645	0.35057	-0.00589	0.06373	-0.05784	0.97633	1.18595	0.85838	1	0.58687	0.35057	0	0.06905	-0.05784	1	1.13335	0.85838	1.70802	2.65609	1.63589	-0.09609	0.39161	-0.29552	0.94674	1.17294	0.84699	4.36411	0.29552	1.07263	0.0029	0.03258	0.00022	0.00086	1.40266	1.03933	0.28718	0.45327	0.39586	0.04407
18.3	3	3	ag2 1 ag3 0	0.00044	0.02086	8.00E-05	-0.00533	1.20693	0.7965	0.24242	0.40578	0.3518	-0.00565	0.06385	-0.0582	0.97722	1.18673	0.85805	1	0.58687	0.3518	0	0.06904	-0.0582	1	1.13333	0.85805	1.73229	2.6967	1.67101	-0.09667	0.39799	-0.30132	0.94714	1.17314	0.84723	4.42899	0.30132	1.073	0.00286	0.03221	0.00021	0.00085	1.40266	1.03933	0.28663	0.45268	0.39722	0.04429
18.6	3	3	ag2 1 ag3 0	0.00043	0.0206	7.00E-05	-0.00526	1.20693	0.7965	0.24181	0.40502	0.35317	-0.0057	0.06393	-0.05823	0.97697	1.18743	0.85846	1	0.58689	0.35317	0	0.06906	-0.05823	1	1.13336	0.85846	1.7565	2.73724	1.70625	-0.09724	0.40438	-0.30715	0.94755	1.17334	0.84745	4.49375	0.30715	1.07336	0.00281	0.03186	0.00021	0.00084	1.40266	1.03933	0.28604	0.452	0.39877	0.04422
18.9	3	3	ag2 1 ag3 0	0.00042	0.02036	7.00E-05	-0.0052	1.20693	0.7965	0.24124	0.40417	0.35459	-0.0057	0.0638	-0.0581	0.97692	1.18744	0.85922	1	0.58689	0.35459	0	0.06906	-0.0581	1	1.13336	0.85922	1.78065	2.7777	1.74164	-0.0978	0.41077	-0.31297	0.94793	1.17355	0.84768	4.55836	0.31297	1.07372	0.00277	0.03152	0.00021	0.00084	1.40266	1.03933	0.28551	0.45123	0.40035	0.04424
19.2	3	3	ag2 1 ag3 0	0.00042	0.02012	7.00E-05	-0.00514	1.20693	0.7965	0.24082	0.40333	0.35585	-0.00552	0.06357	-0.05805	0.97759	1.1871	0.85975	1	0.5869	0.35585	0	0.06906	-0.05805	1	1.13336	0.85975	1.80476	2.81808	1.77717	-0.09837	0.41714	-0.31877	0.94831	1.17374	0.84791	4.62283	0.31877	1.07406	0.00272	0.03119	2.00E-04	0.00083	1.40266	1.03933	0.28512	0.45045	0.40176	0.04438
19.5	3	3	ag2 1 ag3 0	0.00041	0.01989	7.00E-05	-0.00508	1.20693	0.7965	0.24034	0.40265	0.35701	-0.00532	0.06357	-0.05825	0.97834	1.18748	0.85973	1	0.58691	0.35701	0	0.06906	-0.05825	1	1.13336	0.85973	1.82881	2.85838	1.81281	-0.09891	0.4235	-0.32458	0.94869	1.17393	0.84814	4.68719	0.32458	1.0744	0.00268	0.03086	2.00E-04	0.00082	1.40266	1.03933	0.28466	0.44985	0.40308	0.04456
19.8	3	3	ag2 1 ag3 0	0.00041	0.01967	7.00E-05	-0.00502	1.20693	0.7965	0.23979	0.40188	0.35833	-0.00536	0.06343	-0.05807	0.97814	1.18741	0.86054	1	0.58693	0.35833	0	0.06907	-0.05807	1	1.13338	0.86054	1.85282	2.8986	1.84858	-0.09945	0.42985	-0.3304	0.94906	1.17411	0.84837	4.75142	0.3304	1.07473	0.00264	0.03054	2.00E-04	0.00081	1.40266	1.03933	0.28413	0.44915	0.40454	0.0445
20.1	3	3	ag2 1 ag3 0	4.00E-04	0.01945	7.00E-05	-0.00497	1.20693	0.7965	0.23922	0.40118	0.3596	-0.00533	0.0633	-0.05797	0.9782	1.18734	0.86117	1	0.58693	0.3596	0	0.06906	-0.05797	1	1.13335	0.86117	1.87677	2.93876	1.88448	-0.09999	0.43618	-0.33619	0.94942	1.17429	0.84861	4.81552	0.33619	1.07505	0.0026	0.03024	0.00019	0.00081	1.40266	1.03933	0.28357	0.44852	0.40595	0.04451
20.4	3	3	ag2 1 ag3 0	0.00039	0.01923	7.00E-05	-0.00491	1.20693	0.7965	0.23877	0.40054	0.36069	-0.00504	0.06341	-0.05837	0.97933	1.18809	0.86071	1	0.58694	0.36069	0	0.06907	-0.05837	1	1.13337	0.86071	1.90067	2.97884	1.92049	-0.1005	0.44252	-0.34201	0.94978	1.17447	0.84883	4.87951	0.34201	1.07538	0.00256	0.02993	0.00019	8.00E-04	1.40266	1.03933	0.28317	0.44799	0.40718	0.04481
20.7	3	3	ag2 1 ag3 0	0.00039	0.01903	7.00E-05	-0.00486	1.20693	0.7965	0.23829	0.39982	0.36189	-0.0049	0.0633	-0.0584	0.97985	1.1881	0.86105	1	0.58694	0.36189	0	0.06905	-0.0584	1	1.13333	0.86105	1.92452	3.01886	1.95662	-0.10099	0.44885	-0.34786	0.95014	1.17465	0.84905	4.94339	0.34786	1.0757	0.00253	0.02964	0.00019	8.00E-04	1.40266	1.03933	0.28273	0.44734	0.40853	0.04494
21	3	3	ag2 1 ag3 0	0.00038	0.01882	7.00E-05	-0.00481	1.20693	0.7965	0.23785	0.39921	0.36294	-0.0048	0.06336	-0.05856	0.98022	1.18866	0.86107	1	0.58696	0.36294	0	0.06905	-0.05856	1	1.13332	0.86107	1.94833	3.05881	1.99286	-0.10148	0.45518	-0.35371	0.95049	1.17483	0.84927	5.00714	0.35371	1.07601	0.00249	0.02935	0.00019	0.00079	1.40266	1.03933	0.28232	0.44682	0.40973	0.04503
21.3	3	3	ag2 1 ag3 0	0.00038	0.01863	6.00E-05	-0.00476	1.20693	0.7965	0.23747	0.39868	0.36385	-0.0047	0.06362	-0.05892	0.98059	1.18988	0.86063	1	0.58697	0.36385	0	0.06906	-0.05892	1	1.13334	0.86063	1.9721	3.09871	2.02919	-0.10195	0.46153	-0.35958	0.95084	1.17501	0.84947	5.07081	0.35958	1.07632	0.00246	0.02907	0.00018	0.00078	1.40266	1.03933	0.28198	0.44638	0.41078	0.04512
21.6	3	3	ag2 1 ag3 0	0.00037	0.01843	6.00E-05	-0.00471	1.20693	0.7965	0.23705	0.39814	0.36481	-0.00458	0.06374	-0.05916	0.98105	1.19061	0.86046	1	0.58698	0.36481	0	0.06904	-0.05916	1	1.1333	0.86046	1.99582	3.13854	2.06563	-0.10242	0.4679	-0.36547	0.95119	1.1752	0.84967	5.13437	0.36547	1.07664	0.00242	0.0288	0.00018	0.00078	1.40266	1.03933	0.2816	0.44594	0.41188	0.04523
21.9	3	3	ag2 1 ag3 0	0.00037	0.01825	6.00E-05	-0.00466	1.20693	0.7965	0.23669	0.3975	0.36581	-0.00428	0.0638	-0.05952	0.98224	1.19119	0.86006	1	0.58698	0.36581	0	0.06903	-0.05952	1	1.13328	0.86006	2.01951	3.17833	2.10216	-0.10287	0.47428	-0.37141	0.95153	1.1754	0.84985	5.19784	0.37141	1.07695	0.00239	0.02853	0.00018	0.00077	1.40266	1.03933	0.28129	0.44538	0.41302	0.04552
22.2	3	3	ag2 1 ag3 0	0.00036	0.01806	6.00E-05	-0.00461	1.20693	0.7965	0.23634	0.39689	0.36677	-0.00406	0.06391	-0.05985	0.98311	1.19193	0.85971	1	0.587	0.36677	0	0.06905	-0.05985	1	1.13331	0.85971	2.04316	3.21805	2.13879	-0.10328	0.48067	-0.37739	0.95188	1.1756	0.85001	5.26121	0.37739	1.07727	0.00236	0.02827	0.00018	0.00077	1.40266	1.03933	0.28099	0.44485	0.41412	0.04575
22.5	3	3	ag2 1 ag3 0	0.00036	0.01788	6.00E-05	-0.00457	1.20693	0.7965	0.23579	0.39633	0.36788	-0.00411	0.06404	-0.05993	0.98287	1.19272	0.85991	1	0.58705	0.36788	0	0.0691	-0.05993	1	1.13341	0.85991	2.06677	3.25771	2.17552	-0.10369	0.48707	-0.38339	0.95223	1.1758	0.85018	5.32448	0.38339	1.07759	0.00233	0.02802	0.00017	0.00076	1.40266	1.03933	0.28046	0.44439	0.41539	0.04569
22.8	3	3	ag2 1 ag3 0	0.00035	0.01771	6.00E-05	-0.00452	1.20693	0.7965	0.23538	0.39562	0.369	-0.004	0.06397	-0.05997	0.98329	1.19288	0.8602	1	0.58705	0.369	0	0.06909	-0.05997	1	1.13339	0.8602	2.09033	3.29731	2.21236	-0.10409	0.49347	-0.38938	0.95257	1.176	0.85034	5.38764	0.38938	1.0779	0.0023	0.02777	0.00017	0.00075	1.40266	1.03933	0.2801	0.44375	0.41664	0.0458
23.1	3	3	ag2 1 ag3 0	0.00035	0.01754	6.00E-05	-0.00448	1.20693	0.7965	0.23491	0.39489	0.3702	-0.00391	0.06391	-0.06	0.98363	1.19309	0.86053	1	0.58705	0.3702	0	0.06908	-0.06	1	1.13337	0.86053	2.11385	3.33683	2.24932	-0.10448	0.49987	-0.39538	0.9529	1.1762	0.8505	5.45068	0.39538	1.07821	0.00227	0.02753	0.00017	0.00075	1.40266	1.03933	0.27965	0.44313	0.418	0.04587
23.4	3	3	ag2 1 ag3 0	0.00034	0.01737	6.00E-05	-0.00444	1.20693	0.7965	0.23451	0.39426	0.37123	-0.00378	0.06375	-0.05997	0.98414	1.19288	0.86092	1	0.58705	0.37123	0	0.06906	-0.05997	1	1.13332	0.86092	2.13732	3.37629	2.28639	-0.10487	0.50625	-0.40139	0.95323	1.17639	0.85066	5.51361	0.40139	1.07851	0.00224	0.02729	0.00017	0.00074	1.40266	1.03933	0.27929	0.44259	0.41918	0.04601
23.7	3	3	ag2 1 ag3 0	0.00034	0.01721	6.00E-05	-0.0044	1.20693	0.7965	0.23407	0.39377	0.37216	-0.00361	0.06392	-0.06031	0.98481	1.19379	0.86055	1	0.58708	0.37216	0	0.06908	-0.06031	1	1.13336	0.86055	2.16075	3.4157	2.32355	-0.10523	0.51264	-0.4074	0.95356	1.17658	0.85082	5.57645	0.4074	1.07882	0.00221	0.02705	0.00016	0.00074	1.40266	1.03933	0.27888	0.44217	0.42024	0.04618
24	3	3	ag2 1 ag3 0	0.00033	0.01705	6.00E-05	-0.00436	1.20693	0.7965	0.23363	0.39323	0.37314	-0.00338	0.06413	-0.06075	0.98574	1.19486	0.85999	1	0.5871	0.37314	0	0.0691	-0.06075	1	1.1334	0.85999	2.18414	3.45505	2.36081	-0.10558	0.51904	-0.41346	0.95389	1.17678	0.85097	5.63919	0.41346	1.07912	0.00218	0.02683	0.00016	0.00073	1.40266	1.03933	0.27848	0.44171	0.42137	0.04641
24.3	3	3	ag2 1 ag3 0	0.00033	0.01689	6.00E-05	-0.00432	1.20693	0.7965	0.23326	0.3926	0.37414	-0.00325	0.06403	-0.06078	0.98626	1.19487	0.86025	1	0.5871	0.37414	0	0.06909	-0.06078	1	1.13338	0.86025	2.20748	3.49434	2.39818	-0.10592	0.52545	-0.41953	0.95422	1.17698	0.85111	5.70182	0.41953	1.07942	0.00215	0.0266	0.00016	0.00073	1.40266	1.03933	0.27815	0.44117	0.42252	0.04654
24.6	3	3	ag2 1 ag3 0	0.00033	0.01674	6.00E-05	-0.00428	1.20693	0.7965	0.23289	0.39189	0.37522	-0.00315	0.06378	-0.06063	0.98665	1.19439	0.86089	1	0.58711	0.37522	0	0.0691	-0.06063	1	1.1334	0.86089	2.23079	3.53357	2.43565	-0.10623	0.53184	-0.4256	0.95454	1.17718	0.85125	5.76435	0.4256	1.07972	0.00213	0.02638	0.00016	0.00072	1.40266	1.03933	0.2778	0.44055	0.42373	0.04661
24.9	3	3	ag2 1 ag3 0	0.00032	0.01659	6.00E-05	-0.00424	1.20693	0.7965	0.23265	0.39131	0.37604	-0.00295	0.06377	-0.06082	0.98748	1.19469	0.86078	1	0.58711	0.37604	0	0.06909	-0.06082	1	1.13337	0.86078	2.25406	3.57273	2.47321	-0.10655	0.53822	-0.43167	0.95487	1.17737	0.8514	5.82679	0.43167	1.08001	0.0021	0.02617	0.00016	0.00072	1.40266	1.03933	0.27763	0.44006	0.42471	0.04681
25.2	3	3	ag2 1 ag3 0	0.00032	0.01644	5.00E-05	-0.0042	1.20693	0.7965	0.23217	0.39071	0.37712	-0.00302	0.06379	-0.06077	0.98716	1.19512	0.86122	1	0.58712	0.37712	0	0.0691	-0.06077	1	1.13339	0.86122	2.2773	3.61183	2.51087	-0.10684	0.5446	-0.43776	0.95519	1.17755	0.85154	5.88913	0.43776	1.0803	0.00208	0.02596	0.00015	0.00071	1.40266	1.03933	0.27718	0.43952	0.42593	0.04673
25.5	3	3	ag2 1 ag3 0	0.00032	0.01629	5.00E-05	-0.00416	1.20693	0.7965	0.23178	0.39005	0.37817	-0.00284	0.06363	-0.06079	0.9879	1.19493	0.86151	1	0.58712	0.37817	0	0.0691	-0.06079	1	1.13339	0.86151	2.3005	3.65087	2.54863	-0.10713	0.55097	-0.44383	0.9555	1.17774	0.85168	5.95137	0.44383	1.08059	0.00205	0.02575	0.00015	0.00071	1.40266	1.03933	0.27682	0.43895	0.42715	0.04689
25.8	3	3	ag2 1 ag3 0	0.00031	0.01615	5.00E-05	-0.00413	1.20693	0.7965	0.23144	0.38951	0.37905	-0.0026	0.06361	-0.06101	0.98889	1.19518	0.86136	1	0.58713	0.37905	0	0.06911	-0.06101	1	1.13341	0.86136	2.32366	3.68985	2.58649	-0.1074	0.55733	-0.44993	0.95582	1.17792	0.85182	6.01351	0.44993	1.08087	0.00203	0.02555	0.00015	0.00071	1.40266	1.03933	0.27651	0.4385	0.42818	0.04711
26.1	3	3	ag2 1 ag3 0	0.00031	0.01601	5.00E-05	-0.00409	1.20693	0.7965	0.23111	0.38895	0.37994	-0.00234	0.06353	-0.06119	0.98998	1.19522	0.86129	1	0.58713	0.37994	0	0.06911	-0.06119	1	1.13341	0.86129	2.34679	3.72877	2.62444	-0.10764	0.56369	-0.45604	0.95614	1.17809	0.85196	6.07556	0.45604	1.08115	0.00201	0.02535	0.00015	7.00E-04	1.40266	1.03933	0.27622	0.43805	0.42922	0.04735
26.4	3	3	ag2 1 ag3 0	3.00E-04	0.01588	5.00E-05	-0.00406	1.20693	0.7965	0.23085	0.38841	0.38074	-0.00217	0.0634	-0.06123	0.99069	1.19507	0.86146	1	0.58713	0.38074	0	0.06911	-0.06123	1	1.13341	0.86146	2.36989	3.76764	2.66247	-0.10787	0.57003	-0.46216	0.95647	1.17827	0.85209	6.13753	0.46216	1.08143	0.00198	0.02516	0.00015	7.00E-04	1.40266	1.03933	0.27598	0.43761	0.43016	0.04749
26.7	3	3	ag2 1 ag3 0	3.00E-04	0.01575	5.00E-05	-0.00402	1.20693	0.7965	0.23049	0.38789	0.38162	-0.00203	0.06333	-0.0613	0.99127	1.19513	0.8616	1	0.58714	0.38162	0	0.06912	-0.0613	1	1.13343	0.8616	2.39296	3.80645	2.70059	-0.10808	0.57637	-0.46829	0.95679	1.17844	0.85222	6.19941	0.46829	1.08171	0.00196	0.02496	0.00015	0.00069	1.40266	1.03933	0.27568	0.43717	0.43119	0.04765
27	3	3	ag2 1 ag3 0	3.00E-04	0.01562	5.00E-05	-0.00399	1.20693	0.7965	0.23003	0.38728	0.38269	-0.00204	0.06322	-0.06118	0.99121	1.19509	0.86217	1	0.58714	0.38269	0	0.06912	-0.06118	1	1.13343	0.86217	2.41599	3.84521	2.7388	-0.10828	0.58269	-0.47441	0.95711	1.1786	0.85236	6.2612	0.47441	1.08198	0.00194	0.02478	0.00014	0.00069	1.40266	1.03933	0.27524	0.43666	0.4324	0.04762
27.3	3	3	ag2 1 ag3 0	0.00029	0.01549	5.00E-05	-0.00396	1.20693	0.7965	0.22967	0.38668	0.38365	-0.00184	0.06322	-0.06138	0.99205	1.19545	0.86208	1	0.58714	0.38365	0	0.06909	-0.06138	1	1.13337	0.86208	2.43897	3.88391	2.77712	-0.10847	0.58901	-0.48054	0.95742	1.17876	0.85249	6.32288	0.48054	1.08225	0.00192	0.02459	0.00014	0.00068	1.40266	1.03933	0.27491	0.43616	0.43351	0.0478
27.6	3	3	ag2 1 ag3 0	0.00029	0.01536	5.00E-05	-0.00393	1.20693	0.7965	0.22936	0.38614	0.3845	-0.00166	0.06323	-0.06157	0.99281	1.19581	0.86197	1	0.58714	0.3845	0	0.06909	-0.06157	1	1.13337	0.86197	2.46192	3.92255	2.81552	-0.10865	0.59534	-0.48669	0.95773	1.17893	0.85262	6.38448	0.48669	1.08252	0.0019	0.02441	0.00014	0.00068	1.40266	1.03933	0.27466	0.43571	0.43451	0.04798
27.9	3	3	ag2 1 ag3 0	0.00029	0.01524	5.00E-05	-0.00389	1.20693	0.7965	0.22907	0.38539	0.38554	-0.00154	0.06302	-0.06148	0.99332	1.19549	0.86247	1	0.58714	0.38554	0	0.06908	-0.06148	1	1.13334	0.86247	2.48485	3.96113	2.85403	-0.10881	0.60165	-0.49285	0.95805	1.17909	0.85274	6.44597	0.49285	1.08279	0.00188	0.02424	0.00014	0.00068	1.40266	1.03933	0.27441	0.43504	0.43569	0.04807
28.2	3	3	ag2 1 ag3 0	0.00028	0.01512	5.00E-05	-0.00386	1.20693	0.7965	0.22863	0.38474	0.38663	-0.0017	0.06295	-0.06125	0.99262	1.19562	0.86324	1	0.58714	0.38663	0	0.06908	-0.06125	1	1.13334	0.86324	2.50773	3.99964	2.89263	-0.10897	0.60795	-0.49899	0.95836	1.17925	0.85288	6.50737	0.49899	1.08305	0.00186	0.02406	0.00014	0.00067	1.40266	1.03933	0.274	0.43445	0.43693	0.04789
28.5	3	3	ag2 1 ag3 0	0.00028	0.015	5.00E-05	-0.00383	1.20693	0.7965	0.22827	0.38414	0.38759	-0.00161	0.06282	-0.06121	0.993	1.19551	0.86361	1	0.58716	0.38759	0	0.06909	-0.06121	1	1.13336	0.86361	2.53058	4.03808	2.93134	-0.10913	0.61424	-0.50511	0.95866	1.1794	0.85301	6.56866	0.50511	1.0833	0.00184	0.02389	0.00014	0.00067	1.40266	1.03933	0.27366	0.43393	0.43802	0.04797
28.8	3	3	ag2 1 ag3 0	0.00028	0.01488	5.00E-05	-0.0038	1.20693	0.7965	0.22787	0.38375	0.38838	-0.00139	0.06287	-0.06148	0.99394	1.19593	0.86334	1	0.58716	0.38838	0	0.06908	-0.06148	1	1.13334	0.86334	2.55338	4.07648	2.97014	-0.10928	0.62052	-0.51124	0.95896	1.17955	0.85315	6.62986	0.51124	1.08356	0.00182	0.02372	0.00014	0.00066	1.40266	1.03933	0.27328	0.43361	0.43893	0.04816
29.1	3	3	ag2 1 ag3 0	0.00028	0.01477	5.00E-05	-0.00377	1.20693	0.7965	0.22739	0.38327	0.38934	-0.00135	0.06296	-0.06161	0.9941	1.19656	0.86338	1	0.58717	0.38934	0	0.06908	-0.06161	1	1.13334	0.86338	2.57614	4.11483	3.00903	-0.10942	0.62682	-0.5174	0.95926	1.17971	0.85328	6.69097	0.5174	1.08381	0.0018	0.02356	0.00013	0.00066	1.40266	1.03933	0.27282	0.43325	0.44004	0.04819
29.4	3	3	ag2 1 ag3 0	0.00027	0.01466	5.00E-05	-0.00375	1.20693	0.7965	0.22694	0.38289	0.39017	-0.00143	0.06307	-0.06164	0.99374	1.1972	0.86357	1	0.58718	0.39017	0	0.06909	-0.06164	1	1.13336	0.86357	2.59886	4.15314	3.048	-0.10956	0.63312	-0.52356	0.95955	1.17986	0.85341	6.752	0.52356	1.08406	0.00178	0.02339	0.00013	0.00066	1.40266	1.03933	0.2724	0.43297	0.44101	0.04809
29.7	3	3	ag2 1 ag3 0	0.00027	0.01455	5.00E-05	-0.00372	1.20693	0.7965	0.22662	0.38226	0.39112	-0.00129	0.06286	-0.06157	0.99434	1.19681	0.86399	1	0.58718	0.39112	0	0.06909	-0.06157	1	1.13336	0.86399	2.62154	4.19139	3.08707	-0.10969	0.63941	-0.52972	0.95984	1.18002	0.85354	6.81293	0.52972	1.08431	0.00177	0.02324	0.00013	0.00065	1.40266	1.03933	0.27214	0.43244	0.44209	0.04824
30	3	3	ag2 1 ag3 0	0.00027	0.01444	5.00E-05	-0.00369	1.20693	0.7965	0.22626	0.38177	0.39197	-0.00117	0.06297	-0.0618	0.99486	1.19752	0.86381	1	0.58718	0.39197	0	0.06909	-0.0618	1	1.13336	0.86381	2.64418	4.2296	3.12622	-0.10981	0.6457	-0.53589	0.96013	1.18017	0.85367	6.87378	0.53589	1.08455	0.00175	0.02308	0.00013	0.00065	1.40266	1.03933	0.27182	0.43204	0.44309	0.04837
0	3	3	ag2 0 ag3 1	NA	NA	NA	NA	NA	NA	1	0	0	0	0	0	1	NA	NA	1	0	0	0	0	0	1	NA	NA	0	0	0	0	0	0	NA	NA	NA	0	0	NA	NA	NA	NA	NA	NA	NA	1	0.0013	0	1.00E-05
0.3	3	3	ag2 0 ag3 1	3.18998	0.67231	0.15364	0.14953	1.0506	1.28603	0.58167	0.3804	0.03793	-0.02207	0.01288	0.00919	0.96344	1.03505	1.31976	1	0.3823	0.03793	0	0.01372	0.00919	1	1.03722	1.31976	0.08507	0.01334	0.00159	-0.00083	0.00046	0.00036	0.99039	1.03583	1.29666	0.09841	-0.00036	0.99631	3.64724	0.84446	0.62591	0.26381	1.22093	1.54358	0.61637	0.41643	0.0477	0.02173
0.6	3	3	ag2 0 ag3 1	1.05086	0.83174	0.05061	0.18499	1.0506	1.28603	0.44895	0.45976	0.09129	-0.0275	0.00467	0.02283	0.94228	1.01026	1.33348	1	0.47623	0.09129	0	0.01176	0.02283	1	1.02532	1.33348	0.13559	0.05648	0.00793	-0.00328	0.00138	0.0019	0.97635	1.02508	1.31552	0.19207	-0.0019	0.99019	1.22552	0.9955	0.20651	0.32266	1.22093	1.54358	0.48598	0.49791	0.10739	0.01999
0.9	3	3	ag2 0 ag3 1	0.44453	0.76472	0.02141	0.17008	1.0506	1.28603	0.38609	0.46458	0.14933	-0.03107	-0.00683	0.0379	0.92552	0.98551	1.34012	1	0.50539	0.14933	0	0.00965	0.0379	1	1.01947	1.34012	0.17707	0.10301	0.01992	-0.0061	0.00126	0.00484	0.96668	1.01241	1.32092	0.28008	-0.00484	0.98301	0.52141	0.94419	0.08737	0.29914	1.22093	1.54358	0.42255	0.50289	0.1713	0.01568
1.2	3	3	ag2 0 ag3 1	0.20868	0.58639	0.01005	0.13042	1.0506	1.28603	0.3502	0.44898	0.20082	-0.03526	-0.01793	0.05319	0.90852	0.9616	1.36029	1	0.51634	0.20082	0	0.00926	0.05319	1	1.01826	1.36029	0.21372	0.14876	0.03752	-0.00944	2.00E-05	0.00942	0.95771	1.00012	1.33512	0.36248	-0.00942	0.97467	0.24564	0.71733	0.041	0.23006	1.22093	1.54358	0.38592	0.4873	0.22855	0.01032
1.5	3	3	ag2 0 ag3 1	0.10265	0.44069	0.00494	0.09802	1.0506	1.28603	0.32903	0.43073	0.24024	-0.03704	-0.02686	0.0639	0.89882	0.9413	1.36237	1	0.52096	0.24024	0	0.00905	0.0639	1	1.01768	1.36237	0.2476	0.19274	0.05966	-0.01306	-0.00226	0.01532	0.94991	0.98842	1.34537	0.44034	-0.01532	0.96639	0.12166	0.53923	0.02016	0.17368	1.22093	1.54358	0.36434	0.46892	0.27157	0.00779
1.8	3	3	ag2 0 ag3 1	0.05093	0.34295	0.00245	0.07628	1.0506	1.28603	0.3136	0.41327	0.27313	-0.03914	-0.03543	0.07457	0.88904	0.92104	1.37555	1	0.52309	0.27313	0	0.00854	0.07457	1	1.0166	1.37555	0.27968	0.23491	0.08541	-0.01687	-0.0054	0.02227	0.94313	0.97752	1.35265	0.51459	-0.02227	0.95852	0.06164	0.42897	0.01	0.13621	1.22093	1.54358	0.34855	0.45124	0.30685	0.00509
2.1	3	3	ag2 0 ag3 1	0.0247	0.2784	0.00119	0.06192	1.0506	1.28603	0.30292	0.39884	0.29824	-0.03987	-0.04117	0.08104	0.88369	0.90643	1.37311	1	0.52437	0.29824	0	0.00845	0.08104	1	1.01638	1.37311	0.31048	0.27552	0.114	-0.02083	-0.00922	0.03005	0.93714	0.96761	1.35793	0.586	-0.03005	0.95122	0.0319	0.35672	0.00486	0.11139	1.22093	1.54358	0.3377	0.43668	0.33363	0.00396
2.4	3	3	ag2 0 ag3 1	0.01141	0.23581	0.00055	0.05245	1.0506	1.28603	0.29501	0.38636	0.31863	-0.0407	-0.04597	0.08667	0.87876	0.89367	1.37364	1	0.52479	0.31863	0	0.00819	0.08667	1	1.01585	1.37364	0.34037	0.31476	0.14487	-0.02484	-0.01358	0.03842	0.93198	0.95865	1.36087	0.65513	-0.03842	0.94461	0.01782	0.30569	0.00227	0.09473	1.22093	1.54358	0.32971	0.4241	0.35502	0.00287
2.7	3	3	ag2 0 ag3 1	0.00506	0.20775	0.00024	0.04621	1.0506	1.28603	0.28835	0.37678	0.33487	-0.04128	-0.04974	0.09102	0.87477	0.88338	1.37326	1	0.52497	0.33487	0	0.00822	0.09102	1	1.01591	1.37326	0.36952	0.35291	0.17756	-0.02895	-0.01835	0.0473	0.92734	0.95058	1.36315	0.72244	-0.0473	0.93855	0.01368	0.26798	0.00108	0.08343	1.21851	1.54358	0.32296	0.41427	0.37172	0.00193
3	3	3	ag2 0 ag3 1	0.00257	0.18723	0.00012	0.04164	1.0506	1.28603	0.28252	0.36828	0.3492	-0.04182	-0.05271	0.09453	0.87106	0.8748	1.37119	1	0.52509	0.3492	0	0.00817	0.09453	1	1.01581	1.37119	0.39807	0.39017	0.21176	-0.0331	-0.02345	0.05656	0.92322	0.9433	1.36442	0.78824	-0.05656	0.93305	0.01479	0.2387	0.00064	0.07503	1.21994	1.54358	0.31716	0.40554	0.38638	0.00114
3.3	3	3	ag2 0 ag3 1	0.00211	0.17023	1.00E-04	0.03786	1.0506	1.28603	0.2775	0.36139	0.36111	-0.04255	-0.05573	0.09828	0.86705	0.86639	1.37393	1	0.52511	0.36111	0	0.00813	0.09828	1	1.01573	1.37393	0.42608	0.42663	0.24729	-0.03731	-0.02889	0.0662	0.91949	0.93658	1.36557	0.85271	-0.0662	0.92796	0.01333	0.21484	0.00055	0.06809	1.21777	1.54358	0.31215	0.39841	0.39847	0.00024
3.6	3	3	ag2 0 ag3 1	0.00193	0.15596	9.00E-05	0.03469	1.0506	1.28603	0.27277	0.35556	0.37167	-0.0432	-0.05737	0.10057	0.86328	0.86107	1.37097	1	0.52516	0.37167	0	0.00812	0.10057	1	1.0157	1.37097	0.45359	0.46247	0.28394	-0.0416	-0.03454	0.07614	0.91599	0.9305	1.36642	0.91606	-0.07614	0.92326	0.01223	0.19518	0.00051	0.06228	1.21777	1.54358	0.3074	0.39239	0.40916	-0.00059
3.9	3	3	ag2 0 ag3 1	0.00178	0.14382	9.00E-05	0.03199	1.0506	1.28603	0.26885	0.34999	0.38116	-0.04288	-0.05912	0.102	0.86245	0.85549	1.36538	1	0.52522	0.38116	0	0.00816	0.102	1	1.01578	1.36538	0.48067	0.49775	0.32158	-0.0459	-0.04036	0.08627	0.91283	0.92499	1.36659	0.97842	-0.08627	0.91897	0.01129	0.17882	0.00047	0.05736	1.21777	1.54358	0.30349	0.38662	0.41878	-0.00043
4.2	3	3	ag2 0 ag3 1	0.00166	0.1334	8.00E-05	0.02967	1.0506	1.28603	0.26505	0.34503	0.38992	-0.04332	-0.06078	0.1041	0.85952	0.85023	1.36422	1	0.52524	0.38992	0	0.00816	0.1041	1	1.01578	1.36422	0.50735	0.53249	0.36016	-0.05022	-0.04636	0.09658	0.90993	0.91991	1.36642	1.03984	-0.09658	0.91501	0.01049	0.16508	0.00044	0.05315	1.21777	1.54358	0.29966	0.38156	0.42774	-0.00106
4.5	3	3	ag2 0 ag3 1	0.00155	0.12436	7.00E-05	0.02766	1.0506	1.28603	0.26155	0.34039	0.39806	-0.04405	-0.06238	0.10643	0.85586	0.84512	1.36495	1	0.52528	0.39806	0	0.00815	0.10643	1	1.01576	1.36495	0.53369	0.56675	0.39956	-0.05459	-0.05253	0.10712	0.9072	0.91517	1.36631	1.10044	-0.10712	0.91129	0.0098	0.15343	0.00041	0.04951	1.21777	1.54358	0.29614	0.37678	0.4361	-0.00192
4.8	3	3	ag2 0 ag3 1	0.00145	0.11645	7.00E-05	0.0259	1.0506	1.28603	0.25828	0.33617	0.40555	-0.04449	-0.06393	0.10842	0.85306	0.84021	1.36489	1	0.52536	0.40555	0	0.00815	0.10842	1	1.01576	1.36489	0.55968	0.60058	0.43974	-0.05902	-0.05885	0.11787	0.9046	0.91076	1.3662	1.16026	-0.11787	0.90778	0.00919	0.14349	0.00038	0.04635	1.21777	1.54358	0.29281	0.37248	0.44379	-0.0025
5.1	3	3	ag2 0 ag3 1	0.00137	0.10948	7.00E-05	0.02435	1.0506	1.28603	0.25539	0.33243	0.41218	-0.04463	-0.06482	0.10945	0.85124	0.83683	1.36154	1	0.52538	0.41218	0	0.00815	0.10945	1	1.01576	1.36154	0.58537	0.634	0.48063	-0.06347	-0.06529	0.12876	0.90217	0.90664	1.36593	1.21937	-0.12876	0.90449	0.00865	0.13493	0.00036	0.04357	1.21777	1.54358	0.2899	0.36868	0.45058	-0.00274
5.4	3	3	ag2 0 ag3 1	0.00129	0.1033	6.00E-05	0.02298	1.0506	1.28603	0.25282	0.32892	0.41826	-0.04476	-0.06582	0.11058	0.84959	0.83326	1.3594	1	0.52539	0.41826	0	0.00813	0.11058	1	1.01572	1.3594	0.61078	0.66706	0.52216	-0.06795	-0.07182	0.13977	0.89989	0.9028	1.36551	1.27784	-0.13977	0.90141	0.00817	0.12751	0.00034	0.04111	1.21777	1.54358	0.28729	0.36511	0.45685	-0.00297
5.7	3	3	ag2 0 ag3 1	0.00122	0.09779	6.00E-05	0.02175	1.0506	1.28603	0.25038	0.3251	0.42452	-0.04491	-0.06726	0.11217	0.84791	0.82858	1.35912	1	0.52541	0.42452	0	0.00811	0.11217	1	1.01568	1.35912	0.63594	0.69976	0.5643	-0.07244	-0.07848	0.15091	0.89774	0.89916	1.36506	1.3357	-0.15091	0.89849	0.00775	0.12104	0.00032	0.03893	1.21777	1.54358	0.28486	0.36124	0.46333	-0.00323
6	3	3	ag2 0 ag3 1	0.00116	0.09285	6.00E-05	0.02065	1.0506	1.28603	0.24801	0.3219	0.43009	-0.04515	-0.06791	0.11306	0.84599	0.82579	1.35662	1	0.52545	0.43009	0	0.00814	0.11306	1	1.01574	1.35662	0.66087	0.73211	0.60702	-0.07693	-0.08523	0.16216	0.89573	0.89572	1.36451	1.39298	-0.16216	0.89573	0.00736	0.11534	0.00031	0.03698	1.21777	1.54358	0.28245	0.35799	0.46905	-0.00352
6.3	3	3	ag2 0 ag3 1	0.00111	0.0884	5.00E-05	0.01966	1.0506	1.28603	0.24598	0.31887	0.43515	-0.04507	-0.06871	0.11378	0.84515	0.82272	1.35405	1	0.52548	0.43515	0	0.00816	0.11378	1	1.01577	1.35405	0.68556	0.76415	0.65029	-0.08143	-0.09206	0.17349	0.89383	0.89248	1.36388	1.44971	-0.17349	0.89312	0.00701	0.11029	0.00029	0.03523	1.21777	1.54358	0.28038	0.35493	0.47429	-0.00357
6.6	3	3	ag2 0 ag3 1	0.00106	0.08437	5.00E-05	0.01877	1.0506	1.28603	0.24388	0.31611	0.44001	-0.04511	-0.06941	0.11452	0.8439	0.81996	1.35184	1	0.52553	0.44001	0	0.00819	0.11452	1	1.01583	1.35184	0.71006	0.79589	0.69406	-0.08594	-0.09897	0.18491	0.89204	0.8894	1.36318	1.50594	-0.18491	0.89064	0.0067	0.10579	0.00028	0.03365	1.21777	1.54358	0.27822	0.35218	0.47929	-0.0037
6.9	3	3	ag2 0 ag3 1	0.00101	0.08071	5.00E-05	0.01795	1.0506	1.28603	0.24179	0.31312	0.44509	-0.04524	-0.07045	0.11569	0.84239	0.81633	1.35121	1	0.52555	0.44509	0	0.00818	0.11569	1	1.01581	1.35121	0.73434	0.82735	0.73831	-0.09046	-0.10596	0.19642	0.89033	0.88647	1.36248	1.56169	-0.19642	0.88828	0.00641	0.10175	0.00027	0.03221	1.21777	1.54358	0.27608	0.34919	0.48458	-0.0039
7.2	3	3	ag2 0 ag3 1	0.00097	0.07737	5.00E-05	0.01721	1.0506	1.28603	0.23976	0.3105	0.44974	-0.04573	-0.07123	0.11696	0.83982	0.8134	1.35146	1	0.52556	0.44974	0	0.00815	0.11696	1	1.01575	1.35146	0.75841	0.85854	0.78304	-0.09501	-0.11304	0.20805	0.88867	0.88365	1.36184	1.61696	-0.20805	0.886	0.00614	0.09811	0.00025	0.03091	1.21777	1.54358	0.27401	0.34654	0.4894	-0.00445
7.5	3	3	ag2 0 ag3 1	0.00093	0.07431	4.00E-05	0.01653	1.0506	1.28603	0.23773	0.30786	0.45441	-0.04599	-0.072	0.11799	0.8379	0.81046	1.35072	1	0.52558	0.45441	0	0.00814	0.11799	1	1.01573	1.35072	0.78229	0.88945	0.82826	-0.0996	-0.12021	0.21981	0.88706	0.88094	1.36126	1.67174	-0.21981	0.88379	0.0059	0.0948	0.00024	0.02972	1.21777	1.54358	0.27194	0.34389	0.49425	-0.00477
7.8	3	3	ag2 0 ag3 1	0.00089	0.0715	4.00E-05	0.0159	1.0506	1.28603	0.23592	0.30552	0.45856	-0.04628	-0.07263	0.11891	0.836	0.80793	1.3501	1	0.52561	0.45856	0	0.00813	0.11891	1	1.01571	1.3501	0.80597	0.92012	0.8739	-0.10421	-0.12744	0.23165	0.8855	0.87835	1.36068	1.7261	-0.23165	0.88168	0.00567	0.09178	0.00024	0.02863	1.21777	1.54358	0.27005	0.34156	0.49857	-0.00515
8.1	3	3	ag2 0 ag3 1	0.00086	0.06891	4.00E-05	0.01533	1.0506	1.28603	0.23441	0.30316	0.46243	-0.04615	-0.07351	0.11966	0.83551	0.80484	1.3491	1	0.52565	0.46243	0	0.00814	0.11966	1	1.01573	1.3491	0.82949	0.95056	0.91996	-0.10883	-0.13474	0.24358	0.88401	0.87585	1.36012	1.78004	-0.24358	0.87963	0.00546	0.08902	0.00023	0.02762	1.21777	1.54358	0.26859	0.33921	0.50265	-0.00503
8.4	3	3	ag2 0 ag3 1	0.00083	0.06652	4.00E-05	0.0148	1.0506	1.28603	0.23283	0.30113	0.46604	-0.04627	-0.07406	0.12033	0.83422	0.80261	1.34807	1	0.52567	0.46604	0	0.00816	0.12033	1	1.01577	1.34807	0.85285	0.98078	0.96637	-0.11346	-0.14211	0.25557	0.88258	0.87344	1.35955	1.83363	-0.25557	0.87767	0.00527	0.08647	0.00022	0.02669	1.21777	1.54358	0.26696	0.33721	0.50642	-0.00523
8.7	3	3	ag2 0 ag3 1	8.00E-04	0.06431	4.00E-05	0.0143	1.0506	1.28603	0.2314	0.29882	0.46978	-0.04612	-0.07495	0.12107	0.83381	0.79948	1.34719	1	0.52568	0.46978	0	0.00813	0.12107	1	1.01571	1.34719	0.87606	1.01078	1.01316	-0.11808	-0.14957	0.26764	0.88122	0.8711	1.35901	1.88684	-0.26764	0.87577	0.00509	0.08412	0.00021	0.02584	1.21777	1.54358	0.26552	0.33492	0.51033	-0.00508
9	3	3	ag2 0 ag3 1	0.00077	0.06225	4.00E-05	0.01385	1.0506	1.28603	0.22999	0.29684	0.47317	-0.04608	-0.07565	0.12173	0.83309	0.79691	1.34637	1	0.52568	0.47317	0	0.00812	0.12173	1	1.01569	1.34637	0.89913	1.04056	1.06032	-0.12269	-0.1571	0.27978	0.87993	0.86883	1.35845	1.93968	-0.27978	0.87394	0.00492	0.08194	2.00E-04	0.02504	1.21777	1.54358	0.26409	0.33296	0.51389	-0.00507
9.3	3	3	ag2 0 ag3 1	0.00075	0.06034	4.00E-05	0.01342	1.0506	1.28603	0.22857	0.29496	0.47647	-0.04605	-0.07624	0.12229	0.83231	0.79461	1.34528	1	0.52568	0.47647	0	0.00811	0.12229	1	1.01567	1.34528	0.92205	1.07014	1.1078	-0.1273	-0.16469	0.29199	0.87868	0.86663	1.35792	1.9922	-0.29199	0.87217	0.00476	0.0799	2.00E-04	0.0243	1.21777	1.54358	0.26262	0.3311	0.51735	-0.00513
9.6	3	3	ag2 0 ag3 1	0.00073	0.05855	3.00E-05	0.01302	1.0506	1.28603	0.22724	0.29304	0.47972	-0.04613	-0.0768	0.12293	0.83125	0.79234	1.34454	1	0.52571	0.47972	0	0.00812	0.12293	1	1.01569	1.34454	0.94484	1.09954	1.15561	-0.13191	-0.17234	0.30425	0.87749	0.8645	1.35737	2.04439	-0.30425	0.87046	0.00461	0.078	0.00019	0.02361	1.21777	1.54358	0.26122	0.32923	0.52076	-0.00528
9.9	3	3	ag2 0 ag3 1	7.00E-04	0.05689	3.00E-05	0.01265	1.0506	1.28603	0.22576	0.29135	0.48289	-0.04629	-0.07706	0.12335	0.82985	0.79083	1.34308	1	0.52574	0.48289	0	0.00814	0.12335	1	1.01573	1.34308	0.96749	1.12877	1.20374	-0.13654	-0.18003	0.31656	0.87633	0.86245	1.35682	2.09626	-0.31656	0.8688	0.00447	0.07622	0.00019	0.02296	1.21777	1.54358	0.25969	0.32759	0.52412	-0.00553
10.2	3	3	ag2 0 ag3 1	0.00068	0.05532	3.00E-05	0.0123	1.0506	1.28603	0.22448	0.28961	0.48591	-0.0465	-0.07734	0.12384	0.8284	0.78924	1.34203	1	0.52575	0.48591	0	0.00815	0.12384	1	1.01575	1.34203	0.99	1.15782	1.25218	-0.14117	-0.18775	0.32892	0.8752	0.86047	1.35626	2.14782	-0.32892	0.8672	0.00434	0.07455	0.00018	0.02236	1.21777	1.54358	0.25841	0.32592	0.5273	-0.0058
10.5	3	3	ag2 0 ag3 1	0.00066	0.05386	3.00E-05	0.01198	1.0506	1.28603	0.22314	0.28748	0.48938	-0.04665	-0.07818	0.12483	0.82709	0.78619	1.34242	1	0.52576	0.48938	0	0.00816	0.12483	1	1.01577	1.34242	1.01237	1.18667	1.30096	-0.14584	-0.19553	0.34137	0.87408	0.85854	1.35574	2.19904	-0.34137	0.86563	0.00422	0.07298	0.00017	0.02179	1.21777	1.54358	0.25702	0.32381	0.53093	-0.00605
10.8	3	3	ag2 0 ag3 1	0.00065	0.05248	3.00E-05	0.01167	1.0506	1.28603	0.22185	0.28594	0.49221	-0.04697	-0.0783	0.12527	0.82527	0.78503	1.34139	1	0.52584	0.49221	0	0.00822	0.12527	1	1.01588	1.34139	1.03462	1.21534	1.35004	-0.15051	-0.20336	0.35387	0.873	0.85666	1.35523	2.24996	-0.35387	0.8641	0.0041	0.07149	0.00017	0.02126	1.21777	1.54358	0.25567	0.32232	0.53389	-0.00641
11.1	3	3	ag2 0 ag3 1	0.00063	0.05119	3.00E-05	0.01138	1.0506	1.28603	0.22063	0.28435	0.49502	-0.04722	-0.07874	0.12596	0.82371	0.78314	1.3413	1	0.52587	0.49502	0	0.00824	0.12596	1	1.01592	1.3413	1.05675	1.24385	1.3994	-0.15522	-0.21122	0.36644	0.87192	0.85484	1.35475	2.3006	-0.36644	0.8626	0.00399	0.07009	0.00017	0.02076	1.21777	1.54358	0.25443	0.32076	0.53686	-0.00672
11.4	3	3	ag2 0 ag3 1	0.00061	0.04997	3.00E-05	0.01111	1.0506	1.28603	0.21961	0.28295	0.49744	-0.04708	-0.07903	0.12611	0.82347	0.78167	1.33962	1	0.52589	0.49744	0	0.00826	0.12611	1	1.01596	1.33962	1.07877	1.27222	1.44901	-0.15993	-0.2191	0.37904	0.87089	0.85308	1.35425	2.35099	-0.37904	0.86116	0.00389	0.06875	0.00016	0.02029	1.21777	1.54358	0.25341	0.3194	0.53944	-0.00665
11.7	3	3	ag2 0 ag3 1	6.00E-04	0.04881	3.00E-05	0.01086	1.0506	1.28603	0.21856	0.28143	0.50001	-0.04707	-0.07941	0.12648	0.8228	0.77993	1.33861	1	0.52591	0.50001	0	0.00826	0.12648	1	1.01596	1.33861	1.10067	1.30044	1.49889	-0.16464	-0.22703	0.39167	0.86988	0.85137	1.35374	2.40111	-0.39167	0.85976	0.00379	0.06749	0.00016	0.01984	1.21777	1.54358	0.25237	0.31796	0.54218	-0.00664
12	3	3	ag2 0 ag3 1	0.00058	0.04772	3.00E-05	0.01061	1.0506	1.28603	0.21736	0.28	0.50264	-0.04713	-0.07989	0.12702	0.82181	0.77802	1.33816	1	0.52594	0.50264	0	0.00827	0.12702	1	1.01598	1.33816	1.12247	1.3285	1.54903	-0.16936	-0.23499	0.40435	0.8689	0.8497	1.35325	2.45097	-0.40435	0.85839	0.0037	0.06628	0.00015	0.01942	1.21777	1.54358	0.25118	0.3166	0.54501	-0.00674
12.3	3	3	ag2 0 ag3 1	0.00057	0.04669	3.00E-05	0.01038	1.0506	1.28603	0.21645	0.27861	0.50494	-0.0471	-0.08021	0.12731	0.82129	0.77646	1.33713	1	0.52594	0.50494	0	0.00827	0.12731	1	1.01598	1.33713	1.14416	1.35644	1.5994	-0.17407	-0.243	0.41707	0.86795	0.84807	1.35275	2.5006	-0.41707	0.85705	0.00361	0.06513	0.00015	0.01902	1.21777	1.54358	0.25029	0.31531	0.54749	-0.00675
12.6	3	3	ag2 0 ag3 1	0.00055	0.04571	3.00E-05	0.01017	1.0506	1.28603	0.21556	0.27722	0.50722	-0.04695	-0.08046	0.12741	0.82115	0.77505	1.33546	1	0.52595	0.50722	0	0.00827	0.12741	1	1.01598	1.33546	1.16576	1.38422	1.65002	-0.17877	-0.25104	0.42981	0.86704	0.84648	1.35225	2.54998	-0.42981	0.85576	0.00352	0.06404	0.00015	0.01864	1.21777	1.54358	0.24942	0.31402	0.54997	-0.00663
12.9	3	3	ag2 0 ag3 1	0.00054	0.04478	3.00E-05	0.00996	1.0506	1.28603	0.21464	0.27581	0.50955	-0.04688	-0.08099	0.12787	0.82074	0.77301	1.33502	1	0.52595	0.50955	0	0.00827	0.12787	1	1.01598	1.33502	1.18727	1.41187	1.70086	-0.18346	-0.25912	0.44258	0.86616	0.84493	1.35173	2.59914	-0.44258	0.8545	0.00344	0.06299	0.00014	0.01828	1.21777	1.54358	0.24852	0.31266	0.55243	-0.00659
13.2	3	3	ag2 0 ag3 1	0.00053	0.0439	3.00E-05	0.00976	1.0506	1.28603	0.21358	0.2743	0.51212	-0.04714	-0.08141	0.12855	0.81919	0.77113	1.33514	1	0.52597	0.51212	0	0.00828	0.12855	1	1.01599	1.33514	1.20868	1.43937	1.75195	-0.18817	-0.26723	0.45541	0.86529	0.84341	1.35125	2.64805	-0.45541	0.85326	0.00336	0.06199	0.00014	0.01794	1.21777	1.54358	0.24745	0.31123	0.55518	-0.00691
13.5	3	3	ag2 0 ag3 1	0.00052	0.04306	2.00E-05	0.00958	1.0506	1.28603	0.2127	0.27314	0.51416	-0.04731	-0.0817	0.12901	0.81805	0.76976	1.33496	1	0.52598	0.51416	0	0.00828	0.12901	1	1.01599	1.33496	1.22999	1.46674	1.80327	-0.1929	-0.27539	0.46829	0.86443	0.84192	1.35078	2.69673	-0.46829	0.85204	0.00329	0.06102	0.00014	0.01761	1.21777	1.54358	0.2466	0.31016	0.5574	-0.00711
13.8	3	3	ag2 0 ag3 1	0.00051	0.04226	2.00E-05	0.0094	1.0506	1.28603	0.21182	0.27192	0.51626	-0.04745	-0.082	0.12945	0.81699	0.76831	1.33466	1	0.52599	0.51626	0	0.00827	0.12945	1	1.01597	1.33466	1.25122	1.49399	1.85479	-0.19763	-0.28358	0.48121	0.86359	0.84047	1.35033	2.74521	-0.48121	0.85085	0.00322	0.0601	0.00013	0.0173	1.21777	1.54358	0.24571	0.30903	0.55969	-0.00727
14.1	3	3	ag2 0 ag3 1	5.00E-04	0.0415	2.00E-05	0.00923	1.0506	1.28603	0.21085	0.27065	0.5185	-0.04749	-0.08217	0.12966	0.81617	0.76711	1.33345	1	0.526	0.5185	0	0.00828	0.12966	1	1.01599	1.33345	1.27235	1.52112	1.90653	-0.20238	-0.29179	0.49417	0.86277	0.83905	1.34989	2.79347	-0.49417	0.84969	0.00315	0.05921	0.00013	0.017	1.21777	1.54358	0.24473	0.30784	0.56208	-0.00736
14.4	3	3	ag2 0 ag3 1	0.00048	0.04078	2.00E-05	0.00907	1.0506	1.28603	0.21006	0.2695	0.52044	-0.04749	-0.08231	0.1298	0.81561	0.76604	1.33228	1	0.52601	0.52044	0	0.00827	0.1298	1	1.01597	1.33228	1.29339	1.54812	1.95849	-0.20713	-0.30002	0.50715	0.86196	0.83767	1.34944	2.84151	-0.50715	0.84855	0.00308	0.05836	0.00013	0.01672	1.21777	1.54358	0.244	0.30678	0.56421	-0.00739
14.7	3	3	ag2 0 ag3 1	0.00048	0.04008	2.00E-05	0.00891	1.0506	1.28603	0.2092	0.26825	0.52255	-0.04754	-0.08275	0.13029	0.81483	0.76425	1.33215	1	0.52604	0.52255	0	0.00829	0.13029	1	1.01601	1.33215	1.31435	1.57501	2.01064	-0.21189	-0.30826	0.52015	0.86117	0.83632	1.34898	2.88936	-0.52015	0.84744	0.00302	0.05754	0.00013	0.01644	1.21777	1.54358	0.24313	0.30561	0.56649	-0.00752
15	3	3	ag2 0 ag3 1	0.00047	0.03942	2.00E-05	0.00877	1.0506	1.28603	0.20832	0.26716	0.52452	-0.04761	-0.08302	0.13063	0.81397	0.76292	1.33164	1	0.52604	0.52452	0	0.00828	0.13063	1	1.01599	1.33164	1.33522	1.60178	2.063	-0.21665	-0.31655	0.5332	0.8604	0.83499	1.34854	2.937	-0.5332	0.84635	0.00296	0.05675	0.00012	0.01618	1.21777	1.54358	0.24227	0.30465	0.56865	-0.00762
15.3	3	3	ag2 0 ag3 1	0.00046	0.03878	2.00E-05	0.00863	1.0506	1.28603	0.20755	0.26622	0.52623	-0.04755	-0.08303	0.13058	0.8136	0.76226	1.33004	1	0.52605	0.52623	0	0.00828	0.13058	1	1.01599	1.33004	1.35602	1.62845	2.11553	-0.2214	-0.32486	0.54626	0.85964	0.83369	1.3481	2.98447	-0.54626	0.84528	0.0029	0.05598	0.00012	0.01593	1.21777	1.54358	0.2415	0.30381	0.57052	-0.00763
15.6	3	3	ag2 0 ag3 1	0.00045	0.03817	2.00E-05	0.00849	1.0506	1.28603	0.20676	0.265	0.52824	-0.04758	-0.08333	0.13091	0.81293	0.76077	1.32947	1	0.52605	0.52824	0	0.00827	0.13091	1	1.01597	1.32947	1.37673	1.65501	2.16826	-0.22617	-0.33318	0.55935	0.8589	0.83242	1.34765	3.03174	-0.55935	0.84424	0.00285	0.05525	0.00012	0.0157	1.21777	1.54358	0.24072	0.30272	0.57271	-0.00769
15.9	3	3	ag2 0 ag3 1	0.00044	0.03759	2.00E-05	0.00836	1.0506	1.28603	0.2059	0.26382	0.53028	-0.04768	-0.08381	0.13149	0.81197	0.75891	1.32972	1	0.52605	0.53028	0	0.00826	0.13149	1	1.01595	1.32972	1.39736	1.68145	2.22119	-0.23093	-0.34154	0.57247	0.85818	0.83117	1.34722	3.07881	-0.57247	0.84321	0.00279	0.05453	0.00012	0.01547	1.21777	1.54358	0.23989	0.30165	0.57492	-0.00781
16.2	3	3	ag2 0 ag3 1	0.00043	0.03703	2.00E-05	0.00824	1.0506	1.28603	0.20521	0.2628	0.53199	-0.04769	-0.08393	0.13162	0.81143	0.75794	1.32875	1	0.52605	0.53199	0	0.00826	0.13162	1	1.01595	1.32875	1.41792	1.70778	2.2743	-0.2357	-0.34993	0.58562	0.85747	0.82994	1.34679	3.1257	-0.58562	0.84221	0.00274	0.05384	0.00011	0.01525	1.21777	1.54358	0.23924	0.30074	0.57684	-0.00786
16.5	3	3	ag2 0 ag3 1	0.00042	0.03649	2.00E-05	0.00812	1.0506	1.28603	0.20435	0.26178	0.53387	-0.04779	-0.0842	0.13199	0.81046	0.75663	1.32843	1	0.52607	0.53387	0	0.00827	0.13199	1	1.01597	1.32843	1.4384	1.73401	2.32759	-0.24047	-0.35833	0.5988	0.85676	0.82874	1.34637	3.17241	-0.5988	0.84122	0.00269	0.05318	0.00011	0.01503	1.21777	1.54358	0.23841	0.29984	0.57893	-0.00795
16.8	3	3	ag2 0 ag3 1	0.00042	0.03598	2.00E-05	0.008	1.0506	1.28603	0.20354	0.26069	0.53577	-0.04789	-0.08452	0.13241	0.80953	0.75516	1.32827	1	0.52607	0.53577	0	0.00827	0.13241	1	1.01597	1.32827	1.45879	1.76014	2.38107	-0.24526	-0.36676	0.61202	0.85607	0.82756	1.34596	3.21893	-0.61202	0.84024	0.00265	0.05253	0.00011	0.01483	1.21777	1.54358	0.23763	0.29885	0.58102	-0.0081
17.1	3	3	ag2 0 ag3 1	0.00041	0.03548	2.00E-05	0.00789	1.0506	1.28603	0.20274	0.25978	0.53748	-0.04808	-0.08481	0.13289	0.80831	0.75388	1.32846	1	0.52608	0.53748	0	0.00827	0.13289	1	1.01597	1.32846	1.4791	1.78616	2.43473	-0.25005	-0.37522	0.62528	0.85539	0.8264	1.34556	3.26527	-0.62528	0.83928	0.0026	0.05191	0.00011	0.01463	1.21777	1.54358	0.23685	0.29804	0.58291	-0.00833
17.4	3	3	ag2 0 ag3 1	4.00E-04	0.03501	2.00E-05	0.00779	1.0506	1.28603	0.20204	0.25872	0.53924	-0.04808	-0.08518	0.13326	0.80777	0.75231	1.32824	1	0.52608	0.53924	0	0.00826	0.13326	1	1.01595	1.32824	1.49934	1.81209	2.48858	-0.25487	-0.38373	0.6386	0.85471	0.82525	1.34519	3.31142	-0.6386	0.83833	0.00255	0.0513	0.00011	0.01444	1.21777	1.54358	0.23621	0.29712	0.58492	-0.00831
17.7	3	3	ag2 0 ag3 1	0.00039	0.03455	2.00E-05	0.00768	1.0506	1.28603	0.20129	0.2576	0.54111	-0.04822	-0.08569	0.13391	0.80674	0.75039	1.32886	1	0.52609	0.54111	0	0.00827	0.13391	1	1.01597	1.32886	1.5195	1.8379	2.5426	-0.25968	-0.39228	0.65196	0.85404	0.8241	1.34484	3.3574	-0.65196	0.83739	0.00251	0.05071	1.00E-04	0.01426	1.21777	1.54358	0.23549	0.29611	0.58699	-0.00849
18	3	3	ag2 0 ag3 1	0.00039	0.03411	2.00E-05	0.00759	1.0506	1.28603	0.20075	0.25672	0.54253	-0.04812	-0.086	0.13412	0.80665	0.74907	1.3284	1	0.52609	0.54253	0	0.00827	0.13412	1	1.01597	1.3284	1.5396	1.86362	2.59678	-0.26451	-0.40086	0.66537	0.85338	0.82298	1.3445	3.40322	-0.66537	0.83646	0.00247	0.05014	1.00E-04	0.01409	1.21777	1.54358	0.23502	0.29537	0.5886	-0.0084
18.3	3	3	ag2 0 ag3 1	0.00038	0.03368	2.00E-05	0.00749	1.0506	1.28603	0.19999	0.25575	0.54426	-0.04808	-0.08618	0.13426	0.80618	0.74796	1.32746	1	0.5261	0.54426	0	0.00827	0.13426	1	1.01597	1.32746	1.55964	1.88924	2.65112	-0.26932	-0.40947	0.67879	0.85275	0.82187	1.34415	3.44888	-0.67879	0.83555	0.00243	0.04958	1.00E-04	0.01392	1.21777	1.54358	0.23428	0.29455	0.59053	-0.00841
18.6	3	3	ag2 0 ag3 1	0.00038	0.03327	2.00E-05	0.0074	1.0506	1.28603	0.19928	0.25485	0.54587	-0.04823	-0.08624	0.13447	0.80514	0.74716	1.32686	1	0.5261	0.54587	0	0.00827	0.13447	1	1.01597	1.32686	1.5796	1.91477	2.70563	-0.27414	-0.41809	0.69223	0.85212	0.82078	1.34381	3.49437	-0.69223	0.83466	0.00239	0.04904	1.00E-04	0.01375	1.21777	1.54358	0.2336	0.29378	0.59232	-0.00858
18.9	3	3	ag2 0 ag3 1	0.00037	0.03287	2.00E-05	0.00731	1.0506	1.28603	0.1986	0.25397	0.54743	-0.04834	-0.0864	0.13474	0.80424	0.74616	1.32649	1	0.5261	0.54743	0	0.00827	0.13474	1	1.01597	1.32649	1.5995	1.94021	2.76029	-0.27896	-0.42672	0.70568	0.85149	0.81972	1.34346	3.53971	-0.70568	0.83378	0.00235	0.04852	1.00E-04	0.01359	1.21777	1.54358	0.23295	0.29302	0.59403	-0.00872
19.2	3	3	ag2 0 ag3 1	0.00036	0.03249	2.00E-05	0.00723	1.0506	1.28603	0.19788	0.25302	0.5491	-0.04846	-0.08674	0.1352	0.80328	0.7447	1.32665	1	0.52611	0.5491	0	0.00827	0.1352	1	1.01597	1.32665	1.61932	1.96555	2.81513	-0.2838	-0.43538	0.71919	0.85087	0.81866	1.34313	3.58487	-0.71919	0.83291	0.00232	0.04801	1.00E-04	0.01344	1.21777	1.54358	0.23225	0.29219	0.59585	-0.00888
19.5	3	3	ag2 0 ag3 1	0.00036	0.03212	2.00E-05	0.00714	1.0506	1.28603	0.19739	0.25225	0.55036	-0.04827	-0.08683	0.1351	0.80351	0.74392	1.32534	1	0.52611	0.55036	0	0.00826	0.1351	1	1.01595	1.32534	1.63908	1.99082	2.8701	-0.28864	-0.44407	0.73271	0.85027	0.81762	1.3428	3.6299	-0.73271	0.83205	0.00228	0.04751	9.00E-05	0.01329	1.21777	1.54358	0.2318	0.29154	0.59728	-0.00875
19.8	3	3	ag2 0 ag3 1	0.00035	0.03175	2.00E-05	0.00706	1.0506	1.28603	0.1967	0.25135	0.55195	-0.04845	-0.0871	0.13555	0.80237	0.74265	1.32553	1	0.52612	0.55195	0	0.00826	0.13555	1	1.01595	1.32553	1.65879	2.016	2.92521	-0.29348	-0.45276	0.74623	0.84967	0.81661	1.34247	3.67479	-0.74623	0.83121	0.00225	0.04703	9.00E-05	0.01315	1.21777	1.54358	0.23115	0.29076	0.59903	-0.00896
20.1	3	3	ag2 0 ag3 1	0.00035	0.0314	2.00E-05	0.00698	1.0506	1.28603	0.1962	0.2506	0.5532	-0.04835	-0.08728	0.13563	0.80229	0.74168	1.32481	1	0.52613	0.5532	0	0.00826	0.13563	1	1.01595	1.32481	1.67843	2.0411	2.98047	-0.29832	-0.46148	0.7598	0.84909	0.8156	1.34215	3.71953	-0.7598	0.83038	0.00221	0.04656	9.00E-05	0.01301	1.21777	1.54358	0.23071	0.29016	0.60049	-0.00889
20.4	3	3	ag2 0 ag3 1	0.00034	0.03106	2.00E-05	0.00691	1.0506	1.28603	0.19562	0.24992	0.55446	-0.04819	-0.08721	0.1354	0.80235	0.74132	1.3231	1	0.52613	0.55446	0	0.00826	0.1354	1	1.01595	1.3231	1.69802	2.06612	3.03585	-0.30315	-0.47021	0.77335	0.84852	0.81461	1.34181	3.76415	-0.77335	0.82956	0.00218	0.0461	9.00E-05	0.01287	1.21777	1.54358	0.23016	0.28964	0.60193	-0.00874
20.7	3	3	ag2 0 ag3 1	0.00034	0.03072	2.00E-05	0.00683	1.0506	1.28603	0.19514	0.24897	0.55589	-0.04805	-0.08755	0.1356	0.80242	0.73984	1.32263	1	0.52613	0.55589	0	0.00824	0.1356	1	1.01591	1.32263	1.71756	2.09107	3.09137	-0.30795	-0.47894	0.78689	0.84796	0.81364	1.34146	3.80863	-0.78689	0.82877	0.00215	0.04565	9.00E-05	0.01273	1.21777	1.54358	0.22971	0.28879	0.60353	-0.00865
21	3	3	ag2 0 ag3 1	0.00033	0.03039	2.00E-05	0.00676	1.0506	1.28603	0.19463	0.24813	0.55724	-0.04802	-0.08772	0.13574	0.8021	0.73881	1.32204	1	0.52613	0.55724	0	0.00822	0.13574	1	1.01587	1.32204	1.73705	2.11592	3.14703	-0.31276	-0.48771	0.80047	0.84742	0.81268	1.34112	3.85297	-0.80047	0.82798	0.00212	0.04521	9.00E-05	0.0126	1.21777	1.54358	0.22923	0.28807	0.60503	-0.00867
21.3	3	3	ag2 0 ag3 1	0.00033	0.03008	2.00E-05	0.00669	1.0506	1.28603	0.19409	0.24745	0.55846	-0.04808	-0.08761	0.13569	0.80146	0.73852	1.32095	1	0.52614	0.55846	0	0.00823	0.13569	1	1.01589	1.32095	1.75649	2.14069	3.20282	-0.31757	-0.49648	0.81405	0.84689	0.81174	1.34078	3.89718	-0.81405	0.82721	0.00209	0.04478	9.00E-05	0.01247	1.21777	1.54358	0.22872	0.28754	0.60643	-0.00877
21.6	3	3	ag2 0 ag3 1	0.00032	0.02976	2.00E-05	0.00662	1.0506	1.28603	0.19352	0.24671	0.55977	-0.04811	-0.08769	0.1358	0.80089	0.73777	1.32031	1	0.52615	0.55977	0	0.00821	0.1358	1	1.01585	1.32031	1.77587	2.1654	3.25873	-0.32238	-0.50525	0.82762	0.84636	0.81081	1.34043	3.94127	-0.82762	0.82645	0.00206	0.04436	9.00E-05	0.01235	1.21777	1.54358	0.22819	0.28692	0.60787	-0.00883
21.9	3	3	ag2 0 ag3 1	0.00032	0.02946	2.00E-05	0.00655	1.0506	1.28603	0.19291	0.24602	0.56107	-0.04806	-0.08768	0.13574	0.80056	0.73725	1.31914	1	0.52616	0.56107	0	0.00821	0.13574	1	1.01585	1.31914	1.79519	2.19004	3.31478	-0.32719	-0.51401	0.8412	0.84584	0.80991	1.34008	3.98522	-0.8412	0.82571	0.00203	0.04395	8.00E-05	0.01223	1.21777	1.54358	0.22762	0.28637	0.60932	-0.00878
22.2	3	3	ag2 0 ag3 1	0.00031	0.02916	2.00E-05	0.00649	1.0506	1.28603	0.19227	0.2452	0.56253	-0.04813	-0.08778	0.13591	0.79979	0.73638	1.31857	1	0.52617	0.56253	0	0.00822	0.13591	1	1.01587	1.31857	1.81444	2.2146	3.37096	-0.332	-0.52278	0.85478	0.84533	0.80902	1.33971	4.02904	-0.85478	0.82498	0.00201	0.04356	8.00E-05	0.01211	1.21777	1.54358	0.22702	0.28568	0.61094	-0.00885
22.5	3	3	ag2 0 ag3 1	0.00031	0.02887	1.00E-05	0.00642	1.0506	1.28603	0.19172	0.24441	0.56387	-0.04818	-0.08788	0.13606	0.79917	0.73553	1.31804	1	0.52618	0.56387	0	0.00823	0.13606	1	1.01589	1.31804	1.83364	2.23908	3.42728	-0.33682	-0.53156	0.86838	0.84482	0.80815	1.33935	4.07272	-0.86838	0.82425	0.00198	0.04317	8.00E-05	0.01199	1.21777	1.54358	0.22649	0.28499	0.61242	-0.00896
22.8	3	3	ag2 0 ag3 1	0.00031	0.02859	1.00E-05	0.00636	1.0506	1.28603	0.19112	0.2436	0.56528	-0.04826	-0.08805	0.13631	0.7984	0.73451	1.31776	1	0.52618	0.56528	0	0.00822	0.13631	1	1.01587	1.31776	1.85278	2.26348	3.48374	-0.34164	-0.54036	0.882	0.84431	0.80728	1.339	4.11626	-0.882	0.82354	0.00195	0.04278	8.00E-05	0.01188	1.21777	1.54358	0.22592	0.28431	0.61399	-0.00906
23.1	3	3	ag2 0 ag3 1	3.00E-04	0.02831	1.00E-05	0.0063	1.0506	1.28603	0.19053	0.24271	0.56676	-0.04829	-0.08827	0.13656	0.7978	0.73331	1.31743	1	0.52618	0.56676	0	0.00821	0.13656	1	1.01585	1.31743	1.87186	2.2878	3.54034	-0.34647	-0.54917	0.89564	0.84382	0.80642	1.33865	4.15966	-0.89564	0.82283	0.00193	0.04241	8.00E-05	0.01177	1.21777	1.54358	0.22537	0.28354	0.61562	-0.0091
23.4	3	3	ag2 0 ag3 1	3.00E-04	0.02804	1.00E-05	0.00624	1.0506	1.28603	0.18989	0.24194	0.56817	-0.0484	-0.08857	0.13697	0.79689	0.73202	1.31765	1	0.52619	0.56817	0	0.0082	0.13697	1	1.01583	1.31765	1.89089	2.31203	3.59709	-0.3513	-0.55801	0.90931	0.84332	0.80557	1.33832	4.20291	-0.90931	0.82213	0.0019	0.04205	8.00E-05	0.01166	1.21777	1.54358	0.22477	0.28288	0.61716	-0.00921
23.7	3	3	ag2 0 ag3 1	3.00E-04	0.02778	1.00E-05	0.00618	1.0506	1.28603	0.18934	0.24113	0.56953	-0.04834	-0.08872	0.13706	0.79662	0.73103	1.31692	1	0.5262	0.56953	0	0.0082	0.13706	1	1.01583	1.31692	1.90985	2.33618	3.65397	-0.35614	-0.56688	0.92301	0.84283	0.80473	1.33798	4.24603	-0.92301	0.82143	0.00188	0.04169	8.00E-05	0.01155	1.21777	1.54358	0.22425	0.28219	0.61867	-0.0092
24	3	3	ag2 0 ag3 1	0.00029	0.02752	1.00E-05	0.00612	1.0506	1.28603	0.18899	0.24052	0.57049	-0.04802	-0.08858	0.1366	0.79739	0.73084	1.31483	1	0.5262	0.57049	0	0.0082	0.1366	1	1.01583	1.31483	1.92877	2.36026	3.71097	-0.36095	-0.57575	0.9367	0.84236	0.8039	1.33764	4.28903	-0.9367	0.82075	0.00186	0.04134	8.00E-05	0.01145	1.21777	1.54358	0.22398	0.28173	0.61983	-0.00892
24.3	3	3	ag2 0 ag3 1	0.00029	0.02727	1.00E-05	0.00606	1.0506	1.28603	0.18856	0.23988	0.57156	-0.04795	-0.08869	0.13664	0.79726	0.73007	1.31417	1	0.52621	0.57156	0	0.0082	0.13664	1	1.01583	1.31417	1.94764	2.38429	3.76807	-0.36575	-0.58461	0.95036	0.8419	0.80309	1.33728	4.33193	-0.95036	0.82008	0.00183	0.04099	8.00E-05	0.01135	1.21777	1.54358	0.22358	0.28123	0.62104	-0.00888
24.6	3	3	ag2 0 ag3 1	0.00028	0.02702	1.00E-05	0.00601	1.0506	1.28603	0.188	0.2392	0.5728	-0.04804	-0.08891	0.13695	0.79648	0.72902	1.31421	1	0.52622	0.5728	0	0.00821	0.13695	1	1.01585	1.31421	1.96647	2.40824	3.82529	-0.37055	-0.59349	0.96404	0.84144	0.80228	1.33693	4.37471	-0.96404	0.81943	0.00181	0.04066	8.00E-05	0.01125	1.21777	1.54358	0.22304	0.28069	0.62244	-0.00901
24.9	3	3	ag2 0 ag3 1	0.00028	0.02678	1.00E-05	0.00596	1.0506	1.28603	0.18754	0.23857	0.57389	-0.04806	-0.08897	0.13703	0.79601	0.72837	1.31367	1	0.52623	0.57389	0	0.00821	0.13703	1	1.01585	1.31367	1.98525	2.43213	3.88263	-0.37536	-0.60238	0.97774	0.84099	0.80149	1.33659	4.41737	-0.97774	0.81877	0.00179	0.04033	7.00E-05	0.01115	1.21777	1.54358	0.22262	0.2802	0.62368	-0.00905
25.2	3	3	ag2 0 ag3 1	0.00028	0.02654	1.00E-05	0.0059	1.0506	1.28603	0.18693	0.23802	0.57505	-0.04826	-0.0889	0.13716	0.7948	0.72807	1.31323	1	0.52623	0.57505	0	0.00821	0.13716	1	1.01585	1.31323	2.00397	2.45595	3.94008	-0.38018	-0.61128	0.99145	0.84054	0.80071	1.33624	4.45992	-0.99145	0.81813	0.00177	0.04001	7.00E-05	0.01106	1.21777	1.54358	0.22205	0.27979	0.62499	-0.00927
25.5	3	3	ag2 0 ag3 1	0.00027	0.02631	1.00E-05	0.00585	1.0506	1.28603	0.18639	0.23729	0.57632	-0.04823	-0.08913	0.13736	0.79443	0.72695	1.31292	1	0.52623	0.57632	0	0.00821	0.13736	1	1.01585	1.31292	2.02263	2.47972	3.99764	-0.385	-0.62018	1.00518	0.84009	0.79994	1.3359	4.50236	-1.00518	0.81749	0.00175	0.03969	7.00E-05	0.01096	1.21777	1.54358	0.22155	0.27918	0.6264	-0.00927
25.8	3	3	ag2 0 ag3 1	0.00027	0.02608	1.00E-05	0.0058	1.0506	1.28603	0.18597	0.23655	0.57748	-0.04807	-0.08935	0.13742	0.79461	0.72584	1.31228	1	0.52623	0.57748	0	0.00821	0.13742	1	1.01585	1.31228	2.04125	2.50341	4.05534	-0.38981	-0.62911	1.01892	0.83965	0.79917	1.33557	4.54466	-1.01892	0.81686	0.00173	0.03938	7.00E-05	0.01087	1.21777	1.54358	0.2212	0.27856	0.62771	-0.00914
26.1	3	3	ag2 0 ag3 1	0.00027	0.02586	1.00E-05	0.00575	1.0506	1.28603	0.18545	0.23602	0.57853	-0.048	-0.0894	0.1374	0.79439	0.72528	1.31147	1	0.52625	0.57853	0	0.00823	0.1374	1	1.01589	1.31147	2.05982	2.52704	4.11314	-0.39462	-0.63805	1.03266	0.83922	0.79841	1.33523	4.58686	-1.03266	0.81624	0.00171	0.03908	7.00E-05	0.01078	1.21777	1.54358	0.22073	0.27818	0.62893	-0.00909
26.4	3	3	ag2 0 ag3 1	0.00026	0.02564	1.00E-05	0.0057	1.0506	1.28603	0.18495	0.2354	0.57965	-0.04807	-0.08961	0.13768	0.79371	0.72429	1.31151	1	0.52626	0.57965	0	0.00824	0.13768	1	1.01591	1.31151	2.07834	2.55061	4.17105	-0.39942	-0.647	1.04641	0.8388	0.79766	1.33489	4.62895	-1.04641	0.81562	0.00169	0.03878	7.00E-05	0.01069	1.21777	1.54358	0.22029	0.27769	0.63019	-0.0092
26.7	3	3	ag2 0 ag3 1	0.00026	0.02542	1.00E-05	0.00565	1.0506	1.28603	0.18444	0.23473	0.58083	-0.04808	-0.08983	0.13791	0.79322	0.72323	1.31137	1	0.52626	0.58083	0	0.00824	0.13791	1	1.01591	1.31137	2.09681	2.57412	4.22908	-0.40423	-0.65597	1.0602	0.83838	0.79692	1.33456	4.67092	-1.0602	0.81501	0.00167	0.03849	7.00E-05	0.01061	1.21777	1.54358	0.21983	0.27714	0.63149	-0.00921
27	3	3	ag2 0 ag3 1	0.00026	0.02521	1.00E-05	0.00561	1.0506	1.28603	0.18398	0.23408	0.58194	-0.04809	-0.08998	0.13807	0.79278	0.72234	1.31106	1	0.52626	0.58194	0	0.00824	0.13807	1	1.01591	1.31106	2.11523	2.59756	4.28721	-0.40903	-0.66496	1.07399	0.83796	0.79618	1.33424	4.71279	-1.07399	0.81441	0.00165	0.0382	7.00E-05	0.01052	1.21777	1.54358	0.21942	0.27662	0.63274	-0.00924
27.3	3	3	ag2 0 ag3 1	0.00026	0.02501	1.00E-05	0.00556	1.0506	1.28603	0.1836	0.23327	0.58313	-0.04791	-0.09019	0.1381	0.79305	0.72117	1.31032	1	0.52627	0.58313	0	0.00822	0.1381	1	1.01587	1.31032	2.13361	2.62093	4.34546	-0.41383	-0.67397	1.0878	0.83755	0.79545	1.33392	4.75454	-1.0878	0.81381	0.00163	0.03792	7.00E-05	0.01044	1.21777	1.54358	0.21909	0.27591	0.63405	-0.00908
27.6	3	3	ag2 0 ag3 1	0.00025	0.02481	1.00E-05	0.00552	1.0506	1.28603	0.18309	0.23267	0.58424	-0.04793	-0.09024	0.13817	0.79253	0.72054	1.30975	1	0.52628	0.58424	0	0.00823	0.13817	1	1.01589	1.30975	2.15194	2.64422	4.40384	-0.41863	-0.68299	1.10162	0.83715	0.79473	1.3336	4.79616	-1.10162	0.81321	0.00162	0.03764	7.00E-05	0.01036	1.21777	1.54358	0.21864	0.27545	0.63533	-0.00912
27.9	3	3	ag2 0 ag3 1	0.00025	0.02461	1.00E-05	0.00547	1.0506	1.28603	0.18264	0.2319	0.58546	-0.04797	-0.09047	0.13844	0.79199	0.71936	1.3097	1	0.52629	0.58546	0	0.00823	0.13844	1	1.01589	1.3097	2.17023	2.66745	4.46232	-0.42342	-0.69203	1.11545	0.83675	0.79401	1.33328	4.83768	-1.11545	0.81263	0.0016	0.03737	7.00E-05	0.01028	1.21777	1.54358	0.21822	0.2748	0.63669	-0.00918
28.2	3	3	ag2 0 ag3 1	0.00025	0.02441	1.00E-05	0.00543	1.0506	1.28603	0.18212	0.23134	0.58654	-0.04821	-0.09045	0.13866	0.79069	0.71892	1.30959	1	0.52629	0.58654	0	0.00823	0.13866	1	1.01589	1.30959	2.18847	2.69061	4.52092	-0.42823	-0.70107	1.1293	0.83635	0.7933	1.33297	4.87908	-1.1293	0.81205	0.00158	0.0371	7.00E-05	0.0102	1.21777	1.54358	0.21774	0.27436	0.63792	-0.00946
28.5	3	3	ag2 0 ag3 1	0.00025	0.02422	1.00E-05	0.00539	1.0506	1.28603	0.18164	0.2306	0.58776	-0.04824	-0.09072	0.13896	0.79015	0.71766	1.30963	1	0.52629	0.58776	0	0.00822	0.13896	1	1.01587	1.30963	2.20666	2.71371	4.57963	-0.43305	-0.71013	1.14319	0.83595	0.79259	1.33267	4.92037	-1.14319	0.81147	0.00156	0.03684	6.00E-05	0.01012	1.21777	1.54358	0.21729	0.27373	0.63925	-0.00953
28.8	3	3	ag2 0 ag3 1	0.00024	0.02403	1.00E-05	0.00535	1.0506	1.28603	0.18115	0.23008	0.58877	-0.04811	-0.0908	0.13891	0.79015	0.71703	1.30878	1	0.52629	0.58877	0	0.00821	0.13891	1	1.01585	1.30878	2.2248	2.73675	4.63846	-0.43786	-0.71921	1.15707	0.83555	0.79189	1.33236	4.96155	-1.15707	0.81089	0.00155	0.03658	6.00E-05	0.01005	1.21777	1.54358	0.21682	0.27335	0.6404	-0.00942
29.1	3	3	ag2 0 ag3 1	0.00024	0.02385	1.00E-05	0.0053	1.0506	1.28603	0.18074	0.22949	0.58977	-0.048	-0.09082	0.13882	0.79015	0.71646	1.30784	1	0.52629	0.58977	0	0.0082	0.13882	1	1.01583	1.30784	2.2429	2.75973	4.69738	-0.44266	-0.72828	1.17095	0.83517	0.7912	1.33205	5.00262	-1.17095	0.81033	0.00153	0.03633	6.00E-05	0.00997	1.21777	1.54358	0.21646	0.2729	0.64154	-0.00935
29.4	3	3	ag2 0 ag3 1	0.00024	0.02367	1.00E-05	0.00526	1.0506	1.28603	0.18035	0.22879	0.59086	-0.04802	-0.09103	0.13905	0.78973	0.71537	1.30776	1	0.52629	0.59086	0	0.0082	0.13905	1	1.01583	1.30776	2.26095	2.78264	4.75641	-0.44746	-0.73738	1.18484	0.83479	0.79052	1.33174	5.04359	-1.18484	0.80977	0.00152	0.03608	6.00E-05	0.0099	1.21777	1.54358	0.21611	0.27231	0.64273	-0.00941
29.7	3	3	ag2 0 ag3 1	0.00024	0.02349	1.00E-05	0.00522	1.0506	1.28603	0.17989	0.22819	0.59192	-0.04802	-0.09121	0.13923	0.7893	0.71443	1.30756	1	0.52629	0.59192	0	0.0082	0.13923	1	1.01583	1.30756	2.27896	2.80549	4.81555	-0.45227	-0.74649	1.19876	0.83441	0.78984	1.33144	5.08445	-1.19876	0.80921	0.0015	0.03584	6.00E-05	0.00983	1.21777	1.54358	0.21571	0.27183	0.64392	-0.00941
30	3	3	ag2 0 ag3 1	0.00023	0.02331	1.00E-05	0.00519	1.0506	1.28603	0.17957	0.22752	0.59291	-0.04786	-0.09128	0.13914	0.78956	0.71368	1.30663	1	0.52629	0.59291	0	0.0082	0.13914	1	1.01583	1.30663	2.29693	2.82827	4.87479	-0.45706	-0.75562	1.21268	0.83404	0.78916	1.33114	5.12521	-1.21268	0.80866	0.00149	0.0356	6.00E-05	0.00976	1.21777	1.54358	0.21545	0.2713	0.64505	-0.00927
[truncated: 161 more columns]
