# Supplementary material for: Development of a dynamic interactive web tool to enhance understanding of multi-state model analyses: MSMplus
Source: BMC Med Res Methodol. 2021 Nov 27;21:262. doi: 10.1186/s12874-021-01420-9 (PMC8627614; doi:10.1186/s12874-021-01420-9)
Supplement: Supplementary file 5 — Additional file 5 MSMplus source code. The source code of MSMplus application. (TXT file 839KB). The code is also provided, properly structured at the MSMplus repository in Github (nskourlis/MSMplus). [file 12874_2021_1420_MOESM5_ESM.txt]

Additional file 5 for �Development of a dynamic interactive web tool to enhance understanding of multi-state model analyses: MSMplus�

Nikolaos Skourlis, Michael J. Crowther, Therese M-L. Andersson, Paul C. Lambert

Department of Medical Epidemiology and Biostatistics, Karolinska Institutet, Nobels V�g 12A, Stockholm,
Sweden. 
Biostatistics Research Group, Department of Health Sciences, University of Leicester, University Road,
Leicester, UK.

*Correspondence: nikolaos.skourlis@ki.se; Tel.: +46-7387-30-384 


##########################################

#### MSMplus source code ##############

#########################################

##  a) Set a working directory file and save the json files msboxes.json,
##     predictions_stata_merlin.json and predictions_stata_both_approaches.json in that file

#   b) Find within the code the setwd() functions and put the name of your directory file

#   c) Run the MSMplus source code below. You should now have a local version of the MSMplus

### MSMplus source code###


if (!require(visNetwork)) install.packages("visNetwork")

if (!require(shiny)) install.packages("shinyjs")

if (!require(shiny)) install.packages("shiny")

if (!require(mstate)) install.packages("mstate")

if (!require(tidyverse)) install.packages("tidyverse")

if (!require(mstate)) install.packages("mstate")

if (!require(tidyr)) install.packages("tidyr")

if (!require(ggplot2)) install.packages("ggplot2")

if (!require(DiagrammeR)) install.packages("DiagrammeR")

if (!require(stringr)) install.packages("stringr")

if (!require(dplyr)) install.packages("dplyr")

if (!require(RJSONIO)) install.packages("RJSONIO")

if (!require(gapminder)) install.packages("gapminder")

if (!require(plyr)) install.packages("plyr")

if (!require(viridis)) install.packages("viridis")

if (!require(cowplot)) install.packages("cowplot")

if (!require(magick)) install.packages("magick")

if (!require(StatMeasures)) install.packages("StatMeasures")

if (!require("processx")) install.packages("processx")

if (!require("webshot")) install.packages("webshot")

if (!require("htmlwidgets")) install.packages("htmlwidgets")

if (!require("raster")) install.packages("raster")

if (!require("jsonlite")) install.packages("jsonlite")

if (!require("devtools")) install.packages("devtools")
if (!require("usethis")) install.packages("usethis")
if (!require("githubinstall")) install.packages("githubinstall")
if (!require("shinyMatrix"))  install.packages("shinyMatrix")
if (!require("dlm"))  install.packages("dlm")

if (!require("rsvg"))  install.packages("rsvg")
if (!require("miniUI"))  install.packages("miniUI")
if (!require("htmltools"))  install.packages("htmltools")

if (!require("webshot"))  install.packages("webshot")


if (!require("plotly")) install.packages("plotly")

if (!require("gridExtra")) install.packages("gridExtra")

library(rsvg)
library(miniUI)
library(htmltools)
library("webshot")

library(visNetwork)

library(plotly)


library(tidyverse)

library(jsonlite)

library(webshot)
library(htmlwidgets)
library(raster)
library(plyr)
library(viridis)
library('RJSONIO')
library(ggplot2)
library(plotly)
library(dplyr)
library(formattable)
library(reshape2)
library(ggplot2)
library(gridExtra)
library(tidyverse)
library(DT)
library(shiny.semantic)
library(magrittr)
library(cowplot)
library(imager)
library(StatMeasures)
library(shinyMatrix)
library(dlm)
library(gapminder)
library(gridExtra)

library(shinyjs)
library(shiny)

#readRenviron("~/.Renviron")
Sys.setenv("plotly_username" = "niksko")
Sys.setenv("plotly_api_key" = "GCDmoehfftRPyu6TCw80")


jscode <- "
shinyjs.disableTab = function(name) {
  var tab = $('.nav li a[data-value=' + name + ']');
  tab.bind('click.tab', function(e) {
    e.preventDefault();
    return false;
  });
  tab.addClass('disabled');
}

shinyjs.enableTab = function(name) {
  var tab = $('.nav li a[data-value=' + name + ']');
  tab.unbind('click.tab');
  tab.removeClass('disabled');
}
"

css <- '
  .disabled {
  background: #eee !important;
  cursor: default !important;
  color: black !important;
  }'


appCSS <- "

#loading-content {
  position: absolute;
  background: #000000;
  opacity: 0.9;
  z-index: 100;
  left: 0;
  right: 0;
  height: 100%;
  text-align: center;
  color: #FFFFFF;

}

"


ui <- navbarPage(id="tabs_start", h1("MSMplus"),  fluid = TRUE, inverse=TRUE,theme = "bootstrap2.css", 
                  
                  
               
               
               
               tabPanel( h1("Intro"),
                         
                         fluidRow(                  
                           tags$head(
                             
                             
                             tags$style(type = "text/css", ".navbar-nav {
                    display: -webkit-box;
                    display: -ms-flexbox;
                    -webkit-box-orient: horizontal!important;
                    -webkit-box-direction: normal;
                    -ms-flex-direction: column;
                    flex-direction: column;
                    padding-left: 0px;
                    margin-bottom: 0px;
                    list-style: none;
                  }"),
                             
                             
                             tags$style(type = "text/css", ".form-control {
                    display: block;
                    width: 100%;
                    height: calc(1.5em + 0.75rem + 2px);
                    padding: 0.375rem 0.75rem;
                    font-size: 2rem !important;
                    font-weight: 400;
                    line-height: 1.5;
                    color: #495057;
                      background-color: #fff;
                      background-clip: padding-box;
                    border: 1px solid #ced4da;
                    border-radius: 0.25rem;
                    -webkit-transition: border-color 0.15s ease-in-out, -webkit-box-shadow 0.15s ease-in-out;
                    transition: border-color 0.15s ease-in-out, -webkit-box-shadow 0.15s ease-in-out;
                    transition: border-color 0.15s ease-in-out, box-shadow 0.15s ease-in-out;
                    transition: border-color 0.15s ease-in-out, box-shadow 0.15s ease-in-out, -webkit-box-shadow 0.15s ease-in-out;
                  }"),
                             
                             tags$style(type = "text/css", ".btn {
                    display: inline-block;
                    font-weight: 400;
                    color: #495057;
                      text-align: center;
                    vertical-align: middle;
                    cursor: pointer;
                    -webkit-user-select: none;
                    -moz-user-select: none;
                    -ms-user-select: none;
                    user-select: none;
                    background-color: transparent;
                    border: 1px solid transparent;
                    padding: 0.375rem 0.75rem;
                    font-size: 2rem !important;
                    line-height: 1.5;
                    border-radius: 0.25rem;
                    -webkit-transition: color 0.15s ease-in-out, background-color 0.15s ease-in-out, border-color 0.15s ease-in-out, -webkit-box-shadow 0.15s ease-in-out;
                    transition: color 0.15s ease-in-out, background-color 0.15s ease-in-out, border-color 0.15s ease-in-out, -webkit-box-shadow 0.15s ease-in-out;
                    transition: color 0.15s ease-in-out, background-color 0.15s ease-in-out, border-color 0.15s ease-in-out, box-shadow 0.15s ease-in-out;
                    transition: color 0.15s ease-in-out, background-color 0.15s ease-in-out, border-color 0.15s ease-in-out, box-shadow 0.15s ease-in-out, -webkit-box-shadow 0.15s ease-in-out;
                  }"),
                             
                             tags$style('body {font-size: 20px;}'),
                             tags$style(HTML(type='file', "shiny-input-container{font-size: 12pt !important;}")),
                             tags$style("input[type=checkbox] {transform: scale(2);}"),
                             tags$style("input[type=number] {font-size: 20px;}"),
                             tags$style("input[type=file] {font-size: 20px;}"),
                             tags$style(type = "text/css", " .download_this{ height:40px; width:57px;color:blue; padding-top: 15px;}"),
                             tags$style(type = "text/css", " .upload_this{ height:40px; width:57px;color:blue; padding-top: 15px;}"),
                             tags$style('input[type=radio] {border: 1px;width: 80%; height: 1em;}'),
                             tags$style(type="text/css", "select { width: 400px; }"),
                             tags$style(type="text/css", "textarea { max-height: 400px; }"),
                             tags$style(type='text/css', ".well { max-height: 400px; }"),
                             tags$style(type='text/css', ".span4 { max-height: 400px; }"),
                             tags$style(type="text/css", "select.shiny-bound-input { font-size:20px; height:35px !important;}"),
                             tags$style(type="text/css", "input.shiny-bound-input { font-size:20px; height:35px !important;}"),
                             tags$style(type="text/css", "shiny-output-error-myClass  { font-size:20px; height:21px;}"),
                             tags$style(HTML(".shiny-output-error-validation {color: green;}" )),
                             tags$style(type="text/css", "select { max-width: 150px; max-height: 100px;}"),
                             tags$style(type="text/css", "textarea { max-width: 150px; max-height: 100px; }"),
                             tags$style(type='text/css', ".well { max-width: 200px; max-height: 100px;}"),
                             tags$style(type='text/css', ".span4 { max-width: 250px; max-height: 100px;}"),
                             tags$style(    ".k-numeric-wrap input {height: 40px;}"),
                             tags$style(type = "text/css", ".irs-grid-text {font-family: 'arial'; color: black; font-size: 20px;}"),
                             tags$style(type = "text/css", ".custom-file-input::before {
                    content: 'Select file';
                    display: inline-block;
                    background: linear-gradient(top, #f9f9f9, #e3e3e3);
                                                border: 1px solid #999;
                                                border-radius: 3px;
                                                padding: 5px 8px;
                                                outline: none;
                                                white-space: nowrap;
                                                -webkit-user-select: none;
                                                cursor: pointer;
                                                text-shadow: 1px 1px #fff;
                                                font-weight: 700;
                                                font-size: 15pt !important;}"),
                             
                           ),  
                           
                           column(5,style = "text-align: left;",
                                  uiOutput("message_rules1"),
                                  uiOutput("to_url1")
             
                                  
                           ),
                           
                           column(7,
                                  uiOutput("intro_tutorial"),      
                                  uiOutput("to_url2"),
                                  
                           )
                           
                           
                         )
                         
                         
               ),
               
               
               
               
               tabPanel( h1("Interpretation"),
                         
                         fluidRow(                  
                           
                           tags$style(HTML(".radio-inline { margin-left: 25px !important;}")),
                           
                           
                           
                           
                           column(2,
                                  h1("Interepretations"),
                                  "What are the interpretations of measures? ",
                                  
                                  checkboxGroupInput(inputId = "measures", label = "Measures",
                                                     choices =  c("Probability"="prob", "Transition intensity"="trans",
                                                                  "Length of stay"="los", 
                                                                  "Differences and ratios"="comp","Extra measures"="extram",
                                                                  "Robustness"="robust"),
                                                     selected= c("prob","trans","los","vis","comp","extram","robust" ))
                                  
                           ),
                           
                           column(10,
                                  uiOutput("interpret"),
                                  uiOutput("message_prob"),
                                  uiOutput("message_trans"),
                                  uiOutput("message_los"),
                                  uiOutput("message_comp"),
                                  uiOutput("message_extram"),
                                  uiOutput("message_robust")
                                  
                           )
                           
                           
                           
                         )
                         
               ),
               
                  
               
               
               tabPanel( h1("Load"),
                         
                         uiOutput("pageupload")
                         
               )  ,
               
                  
               tabPanel( h1("Model Structure"),
                         
                         
                         uiOutput("pageboxbefore"),
                         
                         uiOutput("pagebox"),
                         
                         
                         fluidRow(
                           tags$head(
                             
                             tags$style("#frequency {font-size:20px;}"),
                             tags$style(HTML(type='number',".irs-grid-text { font-size: 12pt !important; }")),
                           ),
                           column(6, ),
                           column(6,
                                  tags$head(  tags$style(type='text/css', ".slider-animate-button { font-size: 20pt !important; }")),
                                  uiOutput("frequency"),
                                  uiOutput("framebox")
                                  
                           )
                           
                         )
               ),
                  
               
               tabPanel( h1("Setttings"),
                         fluidRow(   column(12,h2("1.Select starting state and covariate patterns"))),
                         uiOutput("pageinput1"),
                         fluidRow(   column(12,h2("2.Naming states and transitions and extra options"))),
                         uiOutput("pageinput2")
               ),
                  
                  
               tabPanel(   id = "mytab_p", value = "mytab_p",
                           h1("Probabilities"),
                           useShinyjs(),
                           extendShinyjs(text = jscode,functions =c("disableTab","enableTab")),
                           tags$style(type="text/css",".nav li a.disabled { background-color: #aaa !important;color: #333 !important;cursor: not-allowed !important;border-color: #aaa !important;}"),
                           
                           uiOutput("pagep")
                           
                           
               ),
                  
               
               tabPanel(id = "mytab_h", value = "mytab_h",
                        h1("Hazards"),
                        
                        useShinyjs(),
                        extendShinyjs(text = jscode,functions =c("disableTab","enableTab")),
                        tags$style(type="text/css",".nav li a.disabled { background-color: #aaa !important;color: #333 !important;cursor: not-allowed !important;border-color: #aaa !important;}"),
                        
                        uiOutput("pageh")
                        
               ),
                  
               tabPanel(   h1("Length of stay"),
                           id = "mytab_los", value = "mytab_los",
                           useShinyjs(),
                           extendShinyjs(text = jscode,functions =c("disableTab","enableTab")),
                           tags$style(type="text/css",".nav li a.disabled { background-color: #aaa !important;color: #333 !important;cursor: not-allowed !important;border-color: #aaa !important;}"),
                           useShinyjs(),
                           extendShinyjs(text = jscode,functions =c("disableTab","enableTab")),
                           uiOutput("pagelos")
               ),
                  
               tabPanel(id = "mytab_vis", value = "mytab_vis",
                        h1("Visit"),
                        useShinyjs(),
                        extendShinyjs(text = jscode,functions =c("disableTab","enableTab")),
                        tags$style(type="text/css",".nav li a.disabled { background-color: #aaa !important;color: #333 !important;cursor: not-allowed !important;border-color: #aaa !important;}"),
                        
                        uiOutput("pagevisit")        
                        
               ),
                  
               tabPanel(  h1("User"),
                          id = "mytab_user", value = "mytab_user",
                          useShinyjs(),
                          extendShinyjs(text = jscode,functions =c("disableTab","enableTab")),
                          tags$style(type="text/css",".nav li a.disabled { background-color: #aaa !important;color: #333 !important;cursor: not-allowed !important;border-color: #aaa !important;}"),
                          
                          
                          uiOutput("pageuser")
                          
               ),
                  
               tabPanel(id = "mytab_extra", value = "mytab_extra", h1("Extra"),
                        useShinyjs(),
                        extendShinyjs(text = jscode,functions =c("disableTab","enableTab")),
                        tags$style(type="text/css",".nav li a.disabled { background-color: #aaa !important;color: #333 !important;cursor: not-allowed !important;border-color: #aaa !important;}"),
                        uiOutput("page_extra")        
                        
               )
                  
                  
)


server <- function(input, output, session) {
  
  
  
  output$message_rules1<- renderUI ({
    
    message = p(withMathJax(
      helpText(strong('Introduction')),
      
      helpText("Multistate models (MSM) are used in a variety of epidemiological settings, enabling the study of individuals 
              through different disease states. Studying acute or chronic disease progression,
              recurrent events such as repeated hospitalisations are typical examples of MSM use. When studying such processes,
              MSM are used in order to portray accurately,
              with sufficient complexity the real- world issue under study and provide useful and meaningful predictions."),
      
      helpText(strong('Aim of MSMplus')),
      
      
      helpText("MSMplus is a usefull tool for presentation of results from a multi-state analysis in an easy, comprehensible and meaningful way.
              aiding the user to present the research findings to the targeted audience. A secondary use of the application is that it can 
              contrast the results of two different modelling approaches for the same multi-state setting (e.g clock-reset versus clock forward approach.)")
      
      
    )
    )
    message
    
    return(list(message ))
    
  })
  
  to_url1 <- a("Click here for guidance", href="https://nskbiostatistics.shinyapps.io/tabs/")
  
  output$to_url1 <- renderUI({
    
    tagList(helpText(strong("First time using MSMplus?")), to_url1)
  })
  
  output$intro_tutorial <- renderUI({
    
    message = p(withMathJax(
      helpText(strong('How to upload your results')),
      helpText("The descriptive and analysis results of the multistate analysis can be supplied either as json files that
             automatically derived for specific packages in Stata and R, or as manually provided csv files of specific structure.
             A tutorial for the successful generation of the input files required for the application, including examples
             in Stata and R, plus the R functions code for R, is provided in the following link:")
    )
    )
    return(list(message ))
  })  
  
  
  
  to_url2 <- a("Tutorial on preparing the input files", href="https://nskbiostatistics.shinyapps.io/supplementary/")
  
  output$to_url2 <- renderUI({
    
    tagList("URL link:", to_url2)
  })
  
  
  ###### pageupload has 4 different scenarios, upload in csv or json file and aim of presenting results or comparing approaches########
  
  ####the examples follow the aims###########
  
  output$pageupload <- renderUI({
    
    
    fluidRow(  
      
      tags$style(HTML(".shiny-output-error-validation {color: green;}")),
      
      tags$style(type="text/css",
                 ".shiny-output-error { visibility: hidden; }",
                 ".shiny-output-error:before { visibility: hidden; }"
      ),
      tags$head(
        
        tags$style(type = "text/css", ".navbar-nav {display: -webkit-box;display: -ms-flexbox;-webkit-box-orient: horizontal!important;
                    -webkit-box-direction: normal; -ms-flex-direction: column;flex-direction: column;padding-left: 0px;margin-bottom: 0px;
                    list-style: none;}"),
        
        
        tags$style(type = "text/css", ".form-control {display: block;width: 100%;height: calc(1.5em + 0.75rem + 2px);padding: 0.375rem 0.75rem;
                    font-size: 2rem !important;font-weight: 400;line-height: 1.5;color: #495057;background-color: #fff;
                      background-clip: padding-box;border: 1px solid #ced4da;border-radius: 0.25rem;-webkit-transition: border-color 0.15s ease-in-out, -webkit-box-shadow 0.15s ease-in-out;
                    transition: border-color 0.15s ease-in-out, -webkit-box-shadow 0.15s ease-in-out;transition: border-color 0.15s ease-in-out, box-shadow 0.15s ease-in-out;
                    transition: border-color 0.15s ease-in-out, box-shadow 0.15s ease-in-out, -webkit-box-shadow 0.15s ease-in-out;
                  }"),
        
        tags$style(type = "text/css", ".btn {display: inline-block;
                    font-weight: 400;color: #495057;text-align: center;vertical-align: middle;
                    cursor: pointer; -webkit-user-select: none;-moz-user-select: none;-ms-user-select: none;user-select: none;
                    background-color: transparent; border: 1px solid transparent;padding: 0.375rem 0.75rem;
                    font-size: 2rem !important;line-height: 1.5;border-radius: 0.25rem;
                    -webkit-transition: color 0.15s ease-in-out, background-color 0.15s ease-in-out, border-color 0.15s ease-in-out, -webkit-box-shadow 0.15s ease-in-out;
                    transition: color 0.15s ease-in-out, background-color 0.15s ease-in-out, border-color 0.15s ease-in-out, -webkit-box-shadow 0.15s ease-in-out;
                    transition: color 0.15s ease-in-out, background-color 0.15s ease-in-out, border-color 0.15s ease-in-out, box-shadow 0.15s ease-in-out;
                    transition: color 0.15s ease-in-out, background-color 0.15s ease-in-out, border-color 0.15s ease-in-out, box-shadow 0.15s ease-in-out, -webkit-box-shadow 0.15s ease-in-out;
                  }"),
        
        tags$style('body {font-size: 20px;}'),
        tags$style(HTML(type='file', "shiny-input-container{font-size: 12pt !important;}")),
        tags$style("input[type=checkbox] {transform: scale(2);}"),
        tags$style("input[type=number] {font-size: 20px;}"),
        tags$style("input[type=file] {font-size: 20px;}"),
        tags$style(type = "text/css", " .download_this{ height:40px; width:57px;color:blue; padding-top: 15px;}"),
        tags$style(type = "text/css", " .upload_this{ height:40px; width:57px;color:blue; padding-top: 15px;}"),
        tags$style('input[type=radio] {border: 1px;width: 80%; height: 1em;}'),
        tags$style(type="text/css", "select { width: 400px; }"),
        tags$style(type="text/css", "textarea { max-height: 400px; }"),
        tags$style(type='text/css', ".well { max-height: 400px; }"),
        tags$style(type='text/css', ".span4 { max-height: 400px; }"),
        tags$style(type="text/css", "select.shiny-bound-input { font-size:20px; height:35px !important;}"),
        tags$style(type="text/css", "input.shiny-bound-input { font-size:20px; height:35px !important;}"),
        tags$style(type="text/css", "shiny-output-error-myClass  { font-size:20px; height:21px;}"),
        tags$style(HTML(".shiny-output-error-validation {color: green;}" )),
        tags$style(type="text/css", "select { max-width: 150px; max-height: 100px;}"),
        tags$style(type="text/css", "textarea { max-width: 150px; max-height: 100px; }"),
        tags$style(type='text/css', ".well { max-width: 200px; max-height: 100px;}"),
        tags$style(type='text/css', ".span4 { max-width: 250px; max-height: 100px;}"),
        tags$style(    ".k-numeric-wrap input {height: 40px;}"),
        tags$style(type = "text/css", ".irs-grid-text {font-family: 'arial'; color: black; font-size: 20px;}"),
        tags$style(type = "text/css", ".custom-file-input::before {content: 'Select file';display: inline-block;background: linear-gradient(top, #f9f9f9, #e3e3e3);
                                                border: 1px solid #999;
                                                border-radius: 3px;
                                                padding: 5px 8px;
                                                outline: none;
                                                white-space: nowrap;
                                                -webkit-user-select: none;
                                                cursor: pointer;
                                                text-shadow: 1px 1px #fff;
                                                font-weight: 700;
                                                font-size: 15pt !important;}"),
        
      ),
      
      
      
      column(6,
             h1("Upload datasets"),
             
             radioButtons(inputId="loadtype", label= "File type (csv or json)",
                          choices=c("json","csv"),selected = "json"),
             div(radioButtons(inputId="aimtype", label= "Aim",
                              choices=c("Single multistate model"="present","Compare 2 multistate models"="compare"),selected = "present", inline=FALSE, width="100%"),
                 style = "text-align: left; margin-right: 3px;"),
             
             
             conditionalPanel(condition="input.loadtype =='json' && input.aimtype =='present'",
                              uiOutput("example_present1")
             ) , 
             
             conditionalPanel(condition="input.loadtype =='json' && input.aimtype =='compare'",
                              uiOutput("example_compare1")
             ),
             
             conditionalPanel("input.loadtype=='csv' && input.aimtype=='present'",
                              uiOutput("example_present2")
             ),
             
             conditionalPanel("input.loadtype=='csv' && input.aimtype=='compare'",
                              uiOutput("example_compare2")
             )
             
             
             
             
      ),
      
      column(6,
             uiOutput("message"),
             uiOutput("message2"),
             uiOutput("message3"),
             
             conditionalPanel(condition="input.loadtype =='json' && input.aimtype =='present' && input.example=='No'",
                              uiOutput("jsonupload") 
             ) , 
             
             conditionalPanel(condition="input.loadtype =='json' && input.aimtype =='compare' && input.compare_approach=='No'",
                              uiOutput("twojsonupload") 
             ),
             
             conditionalPanel("input.loadtype=='csv' && input.aimtype=='present' && input.example2=='No'",
                              uiOutput("csvupload1"),   uiOutput("message4"),  uiOutput("csvupload2"),   uiOutput("message6"),uiOutput("message8")#,verbatimTextOutput("message10"),
             ),
             
             conditionalPanel("input.loadtype=='csv' && input.aimtype=='compare' && input.compare_approach2=='No'",
                              uiOutput("twocsvupload1"),  uiOutput("message5"), uiOutput("twocsvupload2"),   uiOutput("message7"),uiOutput("message9")
             ) ,         
             
             
             # uiOutput("message5")
      )
      
      
      
    )
    
    
    
    
    
  })
  
  output$example_present1<- renderUI({
    
    
    item_list <- list()
    item_list[[1]] <-  radioButtons(inputId="example", label= "Example (EBMT)",
                                    choices=c("No","Yes"),selected = "No")
    do.call(tagList, item_list)
  })
  
  output$example_present2<- renderUI({
    
    
    item_list <- list()
    item_list[[1]] <-  radioButtons(inputId="example2", label= "Example (EBMT)",
                                    choices=c("No","Yes"),selected = "No")
    do.call(tagList, item_list)
  })
  
  output$example_compare1<- renderUI({
    
    
    item_list <- list()
    item_list[[1]] <-  radioButtons(inputId="compare_approach",
                                    label= "Example (EBMT)- Compare approaches", choices=c("No","Yes"),selected = "No")
    
    do.call(tagList, item_list)
  })
  
  output$example_compare2<- renderUI({
    
    
    item_list <- list()
    item_list[[1]] <-  radioButtons(inputId="compare_approach2",
                                    label= "Example (EBMT)- Compare approaches", choices=c("No","Yes"),selected = "No")
    
    do.call(tagList, item_list)
  })
  
  
  
  
  
  
  output$jsonupload <- renderUI({
    
    item_list <- list()
    item_list[[1]] <- helpText("To derive the msboxes graph, a json file with the information on the states and transitions should be provided. msboxes command provides the json file")
    item_list[[2]] <- fileInput("json1_pr",  h1("Upload MSM summary information json file"), accept = c(".json"))
    item_list[[3]] <- helpText("To derive the graphs from the predictions, a json file with the information from the estimations should be provided. mspredict_adjusted command provides those estimates")
    item_list[[4]] <- div(fileInput("json2",  h1("Upload MSM analysis results json file"), accept = c(".json")), style="font-size:150%; font-family:Arial;" )
    
    do.call(tagList, item_list)
    
    
  })
  
  output$twojsonupload <- renderUI({
    
    item_list <- list()
    item_list[[1]] <- helpText("To derive the msboxes graph, a json file with the information on the states and transitions should be provided. msboxes command provides the json file")
    item_list[[2]] <- fileInput("json1_cp",  h1("Upload MSM summary information json file"), accept = c(".json"))
    item_list[[3]] <- helpText("To derive the graphs from the predictions, a json file with the information from the estimations should be provided. First approach")
    item_list[[4]] <- div(fileInput("json2a",  h1("Upload MSM analysis results 1st approach json file"), accept = c(".json")), style="font-size:150%; font-family:Arial;" )
    item_list[[5]] <- helpText("To derive the graphs from the predictions, a json file with the information from the estimations should be provided. Second approach")
    item_list[[6]] <- div(fileInput("json2b",  h1("Upload MSM analysis results 2nd approach json file"), accept = c(".json")), style="font-size:150%; font-family:Arial;" )
    
    
    do.call(tagList, item_list)
    
    
  })
  
  
  
  
  output$csvupload1 <- renderUI({
    
    item_list <- list()
    
    item_list[[1]] <- numericInput(inputId="Nstates_pr", label= "Number of states",value=1)
    item_list[[2]] <- fileInput("csv1_pr",  h1("Upload frequencies csv file (optional) (only comma delimited text files)"), accept = c(".csv"))
    
    do.call(tagList, item_list)
    
  })
  
  output$csvupload2 <- renderUI({
    
    matrixnames=vector()
    
    shiny::validate(need(input$Nstates_pr<50 , "Please define a number of states"),
                    need(input$Nstates_pr!=0,  "Please define a number of states different than 0"))
    
    Nstates=input$Nstates_pr
    
    for (i in 1:input$Nstates_pr) {
      matrixnames[i]= paste0("State ",i)
    }
    
    item_list <- list()
    
    item_list[[1]] <-h1("Transition matrix")
    
    
    item_list[[2]] <- matrixInput(inputId="tmat_input_pr",
                                  value = matrix(NA, input$Nstates_pr, input$Nstates_pr,dimnames = list(matrixnames, matrixnames)),
                                  rows = list(names=TRUE),
                                  cols = list(names=TRUE),
                                  class = "numeric",
                                  paste = FALSE,
                                  copy = FALSE)
    
    item_list[[3]]<-  fileInput("csv2",  h1("Upload csv of analysis results following the specific naming instructions"), accept = c(".csv"))
    
    
    do.call(tagList, item_list)
    
  })
  
  
  output$twocsvupload1 <- renderUI({
    
    item_list <- list()
    
    item_list[[1]] <- numericInput(inputId="Nstates_cp", label= "Number of states",value=1)
    item_list[[2]] <- fileInput("csv1_cp",  h1("Upload frequencies csv file (optional) (only comma delimited text files)"), accept = c(".csv"))
    
    do.call(tagList, item_list)
    
  })
  
  output$twocsvupload2 <- renderUI({
    
    matrixnames=vector()
    
    shiny::validate(need(input$Nstates_cp<50 , "Please define a number of states"),
                    need(input$Nstates_cp!=0,  "Please define a number of states different than 0"))
    
    Nstates=input$Nstates_cp
    
    for (i in 1:input$Nstates_cp) {
      matrixnames[i]= paste0("State ",i)
    }
    
    item_list <- list()
    
    item_list[[1]] <-h1("Transition matrix")
    
    item_list[[2]] <- matrixInput(inputId="tmat_input_cp",
                                  value = matrix(NA, input$Nstates_cp, input$Nstates_cp,dimnames = list(matrixnames, matrixnames)),
                                  rows = list(names=TRUE),
                                  cols = list(names=TRUE),
                                  class = "numeric",
                                  paste = FALSE,
                                  copy = FALSE)
    item_list[[3]]<-  fileInput("csv2a",  h1("Upload csv of analysis results of 1st approach"), accept = c(".csv"))
    item_list[[4]]<-  fileInput("csv2b",  h1("Upload csv of analysis results of 2nd approach"), accept = c(".csv"))
    
    do.call(tagList, item_list)
    
  })
  
  
  
  
  
  json1manual<-reactive  ({
    
    
    
    #options(scipen = 999)
    
    if (input$aimtype=="present") {
      
      
      Nstates=input$Nstates_pr
      
    }
    else if  (input$aimtype=="compare") {
      
      Nstates=input$Nstates_cp
    }
    
    boxwidth=0.15
    boxheight=0.15
    
    if (input$aimtype=="present") {tmatnamed= as.matrix(input$tmat_input_pr)}
    else if (input$aimtype=="compare") {tmatnamed= as.matrix(input$tmat_input_cp)}
    
    names=vector()
    
    for (i in 1:Nstates) {names[i]=paste0("State",i)}
    
    
    
    x=vector()
    y=vector()
    r=0.5
    slice=360/Nstates
    
    for (i in 1:Nstates) {
      x[i]= r+  0.4*cos(slice*(i-1)*(pi/180))
      y[i]= r+  0.4*sin(slice*(i-1)*(pi/180))
      
    }
    
    # Statenames
    statenames= names 
    
    tmatnamed2=tmatnamed
    tmatnamed2[is.na(tmatnamed2)] <- 0
    
    #Number of transitions
    Ntransitions=max(tmatnamed2)
    
    #### Transitions values
    u=list()
    
    for (i in 1:nrow(tmatnamed2)) {
      u[[i]]=unique(tmatnamed2[i,][which(!is.na(tmatnamed2[i,]))])
    }
    
    u_unlist=sort(unlist(u, recursive = TRUE, use.names = TRUE))
    
    transitions=order(u_unlist[u_unlist!=0])
    
    transnames=vector()
    
    for (j in 1:Ntransitions) {
      transnames[j]=paste0("h",j) 
    }
    
    # here the csv frequencies will be included in the app
    
    
    list_desc=list()
    
    list_desc[[1]]=Nstates
    list_desc[[2]]= Ntransitions
    list_desc[[3]]=x
    list_desc[[4]]=y
    list_desc[[5]]=boxwidth
    list_desc[[6]]=boxheight
    list_desc[[7]]=statenames
    list_desc[[8]]=transnames
    list_desc[[9]]=tmatnamed
    
    
    
    #  L <- readLines(input$csv1$datapath, n = 1)
    
    #  shiny::validate(need(grepl(";", L),"Provide ; delimited csv file")) 
    
    if (is.null(input$csv1_pr) & is.null(input$csv1_cp) ) {
      list_desc_final=list(Nstates= list_desc[[1]], Ntransitions= list_desc[[2]], 
                           xvalues= list_desc[[3]], yvalues=list_desc[[4]] ,
                           boxwidth=list_desc[[5]], boxheight= list_desc[[6]],
                           statenames=list_desc[[7]],transnames=list_desc[[8]],
                           tmat= list_desc[[9]])
    }
    
    
    if (!is.null(input$csv1_pr)) { 
      
      frequencies= as.data.frame(read.table(input$csv1_pr$datapath,header=TRUE, sep=","))
      
      shiny::validate(need(!is.null(frequencies$time_label) , "Please check that the frequency file was uploaded with the correct format and that it has variable time_label"),
                      need(!is.null(frequencies$timevar),   "Please check that the frequency file was uploaded with the correct format and that it has variable timevar"),
                      need(ncol(frequencies)==(Nstates+ Ntransitions+2),   "Please check that you have specified frequency variables for all states and transitions"))
      
      list_desc_final=list(Nstates= list_desc[[1]], Ntransitions= list_desc[[2]], 
                           xvalues= list_desc[[3]], yvalues=list_desc[[4]] ,
                           boxwidth=list_desc[[5]], boxheight= list_desc[[6]],
                           statenames=list_desc[[7]],transnames=list_desc[[8]],
                           tmat= list_desc[[9]], frequencies= frequencies   )
    }
    
    else if (!is.null(input$csv1_cp)) { 
      
      frequencies= as.data.frame(read.table(input$csv1_cp$datapath,header=TRUE, sep=","))
      
      shiny::validate(need(!is.null(frequencies$time_label) , "Please check that the frequency file was uploaded with the correct format and that it has variable time_label"),
                      need(!is.null(frequencies$timevar),   "Please check that the frequency file was uploaded with the correct format and that it has variable timevar"),
                      need(ncol(frequencies)==(Nstates+ Ntransitions+2),   "Please check that you have specified frequency variables for all states and transitions"))
      
      
      list_desc_final=list(Nstates= list_desc[[1]], Ntransitions= list_desc[[2]], 
                           xvalues= list_desc[[3]], yvalues=list_desc[[4]] ,
                           boxwidth=list_desc[[5]], boxheight= list_desc[[6]],
                           statenames=list_desc[[7]],transnames=list_desc[[8]],
                           tmat= list_desc[[9]], frequencies= frequencies   )
    }
    
    
    
    
    
    exportJson <- toJSON(list_desc_final, pretty = TRUE,force = TRUE, na='string')
    
    exportJson
    
    
  })
  
  
  
  json2manual<-reactive  ({
    
    if (input$loadtype=="json") {return()}
    
    else if (input$aimtype=="present" & input$loadtype=="csv") {
      
      if (is.null(input$csv2)) return() 
      
      else {
        
        data<- read.table(input$csv2$datapath,header=TRUE, sep=",")
        
        shiny::validate(need(!is.null(data$timevar) , "Please check that you have specified the timevar variable"),
                        need(!is.null(data$atlist),   "Please check that you have specified the atlist variable"),
                        need(!is.null(data$Nats),     "Please check that you have specified the Nats variable"),
                        need(!is.null(data$Ntransitions),"Please check that you have specified the Ntransitions variable"),
                        
                        need(length(which(  !startsWith(names(data),"timevar") & !startsWith(names(data),"atlist") &
                                              !startsWith(names(data),"Nats") & !startsWith(names(data),"Ntransitions") &
                                              !startsWith(names(data),"P_") & !startsWith(names(data),"Haz_") &
                                              !startsWith(names(data),"Los_") & !startsWith(names(data),"Visit_") &
                                              !startsWith(names(data),"User_") & !startsWith(names(data),"Number_") &
                                              !startsWith(names(data),"Next_") & !startsWith(names(data),"Soj_") &
                                              !startsWith(names(data),"First_")))==0, 
                             "You may have specified a variable which does not follow the naming rules")
        ) 
        
        
        tmatnamed= as.matrix(input$tmat_input_pr)
        tmatnamed2=tmatnamed
        tmatnamed2[is.na(tmatnamed2)] <- 0
        Ntransitions_tmat=max(tmatnamed2)
        
        
        shiny::validate(need(Ntransitions_tmat==data$Ntransitions , "The transition matrix you specified has different number of transitions than the ones specified at the csv results file"))                          
        
        
        final_list=list()
        
        final_list[[1]]=c(unique(data$timevar))
        final_list[[2]]=c(unique(data$Nats))
        final_list[[3]]=c(unique(data$Ntransitions))
        final_list[[4]]=c(unique(data$atlist))
        names(final_list)[1:4]<-c("timevar", "Nats", "Ntransitions", "atlist")
        
        for (i in 5:ncol(data)) {
          final_list[[i]]=matrix(nrow=unique(data$Nats), ncol=length(unique(data$timevar)),NA)
          names(final_list)[i] <- colnames(data)[i]
          
          for (k in 1:(data$Nats[1])) {
            
            final_list[[i]][k,] =data[which(data$atlist==unique(data$atlist)[k]),i]
          }
          
          if (length(grep("diff", names(final_list)[i])) | length(grep("ratio", names(final_list)[i])==1) ) {final_list[[i]]= final_list[[i]][-1,]}
        }
        
        
        final_list[[ncol(data)+1]]=as.matrix(input$tmat_input_pr)
        names(final_list)[ncol(data)+1]<-c("tmat")
        
        
        final_list$timevar=as.vector(final_list$timevar)
        
        final_list$atlist=as.vector(final_list$atlist)
        
        exportjson <- toJSON(final_list, pretty = TRUE,force = TRUE, na='string')
        exportjson
        
      }
      
    }
    
    
    
    else if (input$aimtype=="compare"  & input$loadtype=="csv") {
      
      if (is.null(input$csv2a) |is.null(input$csv2b) ) {return()}
      
      data1<- read.table(input$csv2a$datapath,header=TRUE, sep=",")
      
      
      shiny::validate(need(!is.null(data1$timevar) , "Please check that you have specified the timevar variable"),
                      need(!is.null(data1$atlist),   "Please check that you have specified the atlist variable"),
                      need(!is.null(data1$Nats),     "Please check that you have specified the Nats variable"),
                      need(!is.null(data1$Ntransitions),"Please check that you have specified the Ntransitions variable"),
                      
                      need(length(which( !startsWith(names(data1),"timevar") & !startsWith(names(data1),"atlist") &
                                           !startsWith(names(data1),"Nats") & !startsWith(names(data1),"Ntransitions") &
                                           !startsWith(names(data1),"P_") & !startsWith(names(data1),"Haz_") &
                                           !startsWith(names(data1),"Los_") & !startsWith(names(data1),"Visit_") &
                                           !startsWith(names(data1),"User_") & !startsWith(names(data1),"Number_") &
                                           !startsWith(names(data1),"Next_") & !startsWith(names(data1),"Soj_") &
                                           !startsWith(names(data1),"First_")))==0, 
                           "You may have specified a variable which does not follow the naming rules")
      ) 
      
      tmatnamed= as.matrix(input$tmat_input_cp)
      tmatnamed2=tmatnamed
      tmatnamed2[is.na(tmatnamed2)] <- 0
      Ntransitions_tmat=max(tmatnamed2)
      
      
      shiny::validate(need(Ntransitions_tmat==data1$Ntransitions , "The transition matrix you specified has different number of transitions than the ones specified at the 1st csv results file"))                          
      
      
      
      final_list_a=list()
      
      final_list_a[[1]]=c(unique(data1$timevar))
      final_list_a[[2]]=c(unique(data1$Nats))
      final_list_a[[3]]=c(unique(data1$Ntransitions))
      final_list_a[[4]]=c(unique(data1$atlist))
      names(final_list_a)[1:4]<-c("timevar", "Nats", "Ntransitions", "atlist")
      
      for (i in 5:ncol(data1)) {
        final_list_a[[i]]=matrix(nrow=unique(data1$Nats), ncol=length(unique(data1$timevar)),NA)
        names(final_list_a)[i] <- colnames(data1)[i]
        
        for (k in 1:(data1$Nats[1])) {
          
          final_list_a[[i]][k,] =data1[which(data1$atlist==unique(data1$atlist)[k]),i]
        }
        
        if (length(grep("diff", names(final_list_a)[i])) | length(grep("ratio", names(final_list_a)[i])==1) ) {final_list_a[[i]]= final_list_a[[i]][-1,]}
      }
      
      
      final_list_a[[ncol(data1)+1]]=as.matrix(input$tmat_input_cp)
      names(final_list_a)[ncol(data1)+1]<-c("tmat")
      
      
      final_list_a$timevar=as.vector(final_list_a$timevar)
      
      final_list_a$atlist=as.vector(final_list_a$atlist)
      
      list2a <- final_list_a
      
      #toJSON(final_list_a, pretty = TRUE,force = TRUE, na='string')
      
      
      data2<- read.table(input$csv2b$datapath,header=TRUE, sep=",") 
      
      
      shiny::validate(need(!is.null(data2$timevar) , "Please check that you have specified the timevar variable"),
                      need(!is.null(data2$atlist),   "Please check that you have specified the atlist variable"),
                      need(!is.null(data2$Nats),     "Please check that you have specified the Nats variable"),
                      need(!is.null(data2$Ntransitions),"Please check that you have specified the Ntransitions variable"),
                      
                      need(length(which(!startsWith(names(data2),"timevar") & !startsWith(names(data2),"atlist") &
                                          !startsWith(names(data2),"Nats") & !startsWith(names(data2),"Ntransitions") &
                                          !startsWith(names(data2),"P_") & !startsWith(names(data2),"Haz_") &
                                          !startsWith(names(data2),"Los_") & !startsWith(names(data2),"Visit_") &
                                          !startsWith(names(data2),"User_") & !startsWith(names(data2),"Number_") &
                                          !startsWith(names(data2),"Next_") & !startsWith(names(data2),"Soj_") &
                                          !startsWith(names(data2),"First_")))==0, 
                           "You may have specified a variable which does not follow the naming rules")
      ) 
      
      shiny::validate(need(Ntransitions_tmat==data2$Ntransitions , "The transition matrix you specified has different number of transitions than the ones specified at the 2nd csv results file"))                          
      
      
      final_list_b=list()
      
      final_list_b[[1]]=c(unique(data2$timevar))
      final_list_b[[2]]=c(unique(data2$Nats))
      final_list_b[[3]]=c(unique(data2$Ntransitions))
      final_list_b[[4]]=c(unique(data2$atlist))
      names(final_list_b)[1:4]<-c("timevar", "Nats", "Ntransitions", "atlist")
      
      for (i in 5:ncol(data2)) {
        final_list_b[[i]]=matrix(nrow=unique(data2$Nats), ncol=length(unique(data2$timevar)),NA)
        names(final_list_b)[i] <- colnames(data2)[i]
        
        for (k in 1:(data2$Nats[1])) {
          
          final_list_b[[i]][k,] =data2[which(data2$atlist==unique(data2$atlist)[k]),i]
        }
        
        if (length(grep("diff", names(final_list_b)[i])) | length(grep("ratio", names(final_list_b)[i])==1) ) {final_list_b[[i]]= final_list_b[[i]][-1,]}
      }
      
      
      final_list_b[[ncol(data2)+1]]=as.matrix(input$tmat_input_cp)
      names(final_list_b)[ncol(data2)+1]<-c("tmat")
      
      
      final_list_b$timevar=as.vector(final_list_b$timevar)
      
      final_list_b$atlist=as.vector(final_list_b$atlist)
      
      list2b <- final_list_b
      
      Nstates=ncol(list2b$tmat)
      Ntransitions=max(list2b$tmat[which(!is.na(list2b$tmat))])
      
      y=vector()
      
      for (i in 1:Nstates) {
        
        for (k in 1:Nstates) {
          
          # if (i<=k) {
          j=i+Nstates
          g=k+Nstates
          
          y=sub(paste0("_to_",k),paste0("_to_",g),names(list2b) )
          names(list2b)=y
          #  }
        }
      }
      
      list2b=list2b[-which(!startsWith(names(list2b),"User") == FALSE)]   
      names(list2b)
      
      for (i in 1:Ntransitions) {
        k= i+ Ntransitions
        names(list2b)=sub(paste0("h",i),paste0("h",k),names(list2b) )
      }
      
      
      ### Create a hypertmatrix####
      
      list2b$tmat2= list2b$tmat+Ntransitions
      
      l <- list(list2b$tmat,list2b$tmat2)
      
      list2b$hypertmat<- as.matrix(bdiag(l))
      list2b$hypertmat[which(list2b$hypertmat==0)]=NA
      
      list2b$hypertmat
      
      list2a=list2a[names(list2a) %in% "tmat" == FALSE] 
      list2b=list2b[names(list2b) %in% "tmat" == FALSE] 
      list2b=list2b[names(list2b) %in% "tmat2" == FALSE] 
      
      list2b$tmat=list2b$hypertmat
      
      final_list=list()
      final_list=c(list2a,list2b)
      
      
      exportjson <- toJSON(final_list, pretty = TRUE,force = TRUE, na='string')
      
      exportjson
      
    }
    
    
    
    
  })
  
  
  
  
  
  
  
  output$message<- renderUI ({
    if (input$loadtype=="json"  & input$aimtype=="present") {
      
      if  (is.null(input$json1) & input$example=="No") {
        return("Provide the json file with the msm box details")
      }
    }
    else if (input$loadtype=="json"  & input$aimtype=="compare") {
      
      if  (is.null(input$json1) & input$compare_approach=="No") {
        return("Provide the json file with the msm box details")
      }
    }
    else if (input$loadtype=="csv" & input$aimtype=="present") { 
      if (length(which(!is.na(input$tmat_input_pr))==TRUE)==0 & input$example2=="No") {
        return("Provide transition matrix")
      } 
    }
    else if (input$loadtype=="csv" & input$aimtype=="compare") {
      if ( length(which(!is.na(input$tmat_input_cp))==TRUE)==0 & input$compare_approach2=="No") {
        return("Provide transition matrix")
      }
    }
    else  {
      return("")
    }
    
  })
  
  
  output$message2<- renderUI ({
    if (input$loadtype=="json" & input$aimtype=="present") {
      if (is.null(input$json2) & input$example=="No") {
        return("Provide the json file with the predictions")
      }
    }
    else if (input$loadtype=="csv" & input$aimtype=="present" ) {
      if (is.null(input$csv2) & input$example2=="No") {
        return("Provide the csv file with the predictions")
      }
    }
    
    else if (input$loadtype=="json" & input$aimtype=="compare" ) { 
      if ((is.null(input$json2a) | is.null(input$json2b))   & input$compare_approach=="No") {
        return("Provide the json files with the predictions from the two approaches")
      }
    }
    else if (input$loadtype=="csv" & input$aimtype=="compare" ) { 
      if ((is.null(input$csv2a)| is.null(input$csv2b))  & input$compare_approach2=="No") {
        return("Provide the csv files with the predictions from the two approaches")
      } 
    }
    else {return("")}
    
  })
  
  
  output$message3<- renderUI ({
    if ( input$loadtype=="json" & input$aimtype=="present" ) {  
      if (input$example=="Yes")  {
        message = p(withMathJax(
          helpText(strong('Example dataset: EBMT')),
          
          helpText("The data originate from the European Blood and Marrow Transplant registry.\nThe dataset consists of 2204 patients who received bone marrow transplantation.\nThe three states a patient can be in is 1) Post- transplant, 2) Platelet recovery 3) Relapse/Death.\nThe covariate patterns used in this example are the 3 age categories, namely <20 y.old, 20-40y.old and >40 y.old .")
        ))
        message
      }
    }
    else if ( input$loadtype=="json" & input$aimtype=="compare") {  
      if (input$compare_approach=="Yes") {
        message = p(withMathJax(
          helpText(strong('Example dataset: EBMT')),
          
          helpText("The data originate from the European Blood and Marrow Transplant registry.\nThe dataset consists of 2204 patients who received bone marrow transplantation.\nThe three states a patient can be in is 1) Post- transplant, 2) Platelet recovery 3) Relapse/Death.\nThe covariate patterns used in this example are the 3 age categories, namely <20 y.old, 20-40y.old and >40 y.old .")
        ))
        message
      }
    }
    else if ( input$loadtype=="csv" & input$aimtype=="present" ) {  
      if (input$example2=="Yes")  {
        message = p(withMathJax(
          helpText(strong('Example dataset: EBMT')),
          
          helpText("The data originate from the European Blood and Marrow Transplant registry.\nThe dataset consists of 2204 patients who received bone marrow transplantation.\nThe three states a patient can be in is 1) Post- transplant, 2) Platelet recovery 3) Relapse/Death.\nThe covariate patterns used in this example are the 3 age categories, namely <20 y.old, 20-40y.old and >40 y.old .")
        ))
        message
      }
    }
    else if ( input$loadtype=="csv" & input$aimtype=="compare" ) {  
      if (input$compare_approach2=="Yes") {
        message = p(withMathJax(
          helpText(strong('Example dataset: EBMT')),
          
          helpText("The data originate from the European Blood and Marrow Transplant registry.\nThe dataset consists of 2204 patients who received bone marrow transplantation.\nThe three states a patient can be in is 1) Post- transplant, 2) Platelet recovery 3) Relapse/Death.\nThe covariate patterns used in this example are the 3 age categories, namely <20 y.old, 20-40y.old and >40 y.old .")
        ))
        message
      }
    }
    else {return("")}
    
  })
  
  
  output$message4<-   renderUI ({ 
    
    json1manual=  fromJSON(json1manual(), flatten=TRUE)
    
    #options(scipen = 999)
    
    if (input$aimtype=="present") { Nstates=input$Nstates_pr;tmatnamed= as.matrix(input$tmat_input_pr) }
    else if  (input$aimtype=="compare") {Nstates=input$Nstates_cp;tmatnamed= as.matrix(input$tmat_input_cp)}
    
    tmatnamed2=tmatnamed
    tmatnamed2[is.na(tmatnamed2)] <- 0
    
    #Number of transitions
    Ntransitions=max(tmatnamed2)
    
    if (!is.null(json1manual$frequencies)) {
      
      shiny::validate(need(!is.null(json1manual$frequencies$time_label) , "Please check that the frequency file was uploaded with the correct format and that it has variable time_label"),
                      need(!is.null(json1manual$frequencies$timevar),   "Please check that the frequency file was uploaded with the correct format and that it has variable timevar"),
                      need(ncol(json1manual$frequencies)==(Nstates+ Ntransitions+2),   "Please check that you have specified frequency variables for for the correct number of states and transitions"))
    }
  })
  
  output$message5<-   renderUI ({ 
    
    
    json1manual=  fromJSON(json1manual(), flatten=TRUE)
    
    #options(scipen = 999)
    
    if (input$aimtype=="present") { Nstates=input$Nstates_pr;tmatnamed= as.matrix(input$tmat_input_pr) }
    else if  (input$aimtype=="compare") {Nstates=input$Nstates_cp;tmatnamed= as.matrix(input$tmat_input_cp)}
    
    tmatnamed2=tmatnamed
    tmatnamed2[is.na(tmatnamed2)] <- 0
    
    #Number of transitions
    Ntransitions=max(tmatnamed2)
    
    if (!is.null(json1manual$frequencies)) {
      
      shiny::validate(need(!is.null(json1manual$frequencies$time_label) , "Please check that the frequency file was uploaded with the correct format and that it has variable time_label"),
                      need(!is.null(json1manual$frequencies$timevar),   "Please check that the frequency file was uploaded with the correct format and that it has variable timevar"),
                      need(ncol(json1manual$frequencies)==(Nstates+ Ntransitions+2),   "Please check that you have specified frequency variables for for the correct number of states and transitions"))
    }
    
  })
  
  
  output$message6<-   renderUI ({ 
    
    
    
    #options(scipen = 999)
    
    
    if (!is.null(json2manual() )) {
      
      json2manual=  fromJSON(json2manual(), flatten=TRUE)
      
      shiny::validate(need(!is.null(json2manual$timevar) , "Please check that you have specified the timevar variable"),
                      need(!is.null(json2manual$atlist),   "Please check that you have specified the atlist variable"),
                      need(!is.null(json2manual$Nats),     "Please check that you have specified the Nats variable"),
                      need(!is.null(json2manual$Ntransitions),"Please check that you have specified the Ntransitions variable")
      )
    }
  })
  
  output$message7<-   renderUI ({ 
    
    
    
    
    if (!is.null(json2manual() )) {
      
      json2manual=  fromJSON(json2manual(), flatten=TRUE)
      
      shiny::validate(need(!is.null(json2manual$timevar) , "Please check that you have specified the timevar variable"),
                      need(!is.null(json2manual$atlist),   "Please check that you have specified the atlist variable"),
                      need(!is.null(json2manual$Nats),     "Please check that you have specified the Nats variable"),
                      need(!is.null(json2manual$Ntransitions),"Please check that you have specified the Ntransitions variable"),
                      
                      need(length(which(!startsWith(names(json2manual),"P_") | !startsWith(names(json2manual),"Haz_") |
                                          !startsWith(names(json2manual),"Los_") | !startsWith(names(json2manual),"Visit_") |
                                          !startsWith(names(json2manual),"User_") | !startsWith(names(json2manual),"Number_") |
                                          !startsWith(names(json2manual),"Next_") | !startsWith(names(json2manual),"Soj_") |
                                          !startsWith(names(json2manual),"First_")))==0, 
                           "You may have specified a variable which does not follow the naming rules")
      ) 
      
    }
  })
  
  output$message8<-   renderUI ({ 
    
    p_def = withMathJax( helpText('If issues when uploading the results csv file persist, check a) That you have used . 
                                as the decimal pointer and b) that you have put NA if whenever a variable has a missing value')
    )
    p_def
  })
  
  output$message9<-   renderUI ({ 
    
    p_def = withMathJax( helpText('If issues when uploading the results csv file persist, check a) That you have used . 
                                as the decimal pointer and b) that you have put NA if whenever a variable has a missing value')
    )
    p_def
  })
  

    
  
  #Functions
  ### Function deriving the frequencies over time
  
  
  freq_func_total <- function(msdata,msid,names_of_ststates, values_ststates,
                              names_of_nastates, values_nastates,
                              names_of_abstates,values_abstates,
                              names_of_transitions,values_of_transitions,
                              time, timevar,scale_inner=1) {
    
    library(plyr)
    library(viridis)
    library(dplyr)
    library(reshape2)
    library(tidyverse)
    
    fr=list()
    
    for (h in 1:length(timevar)) {
      #  from=dat$from, to=dat$to, trans=dat$trans,time=dat$rfstime, 
      
      # data<- read.csv("C:/Users/niksko/Desktop/mstate/jsonread/msset_ebmt.csv",header=TRUE, sep=";")
      options(scipen = 999)  
      data=msdata
      attach(data)
      names(data)
      
      data$time_tot=time       #######################################
      
      dis_id=vector()
      dis_id=unique(msid)   ########################
      
      listid=list()
      
      for (i in 1:length(dis_id)) {
        listid[[i]]=as.data.frame(data[data$id==dis_id[i],])
      }
      
      ############################################################################
      #Frequency of remaining in starting state until a certain time point##
      ############################################################################
      #Names of starting states
      names_ststates=names_of_ststates   ##############################################
      #Values of non absorbing states
      v_ststate=values_ststates         ##################################################  
      max(v_ststate)
      
      v_st=array(dim=c(length(dis_id),1,max(v_ststate)),"NA")
      for (k in v_ststate) {
        for (i in 1:length(dis_id)) {
          if (length(which(listid[[i]]$from==k & listid[[i]]$status==1 & listid[[i]]$time_tot<=timevar[h]*scale_inner))==0) {v_st[i,1,k]=TRUE} else {v_st[i,1,k]=FALSE}
        }
      }
      freq_stay_st=vector()
      for (k in v_ststate) {
        freq_stay_st[k]=length(which(v_st[,1,k]=="TRUE"))
      }
      freq_stay_st=freq_stay_st[!is.na(freq_stay_st)]
      freq_stay_st=matrix(nrow=1,ncol=length(freq_stay_st),freq_stay_st)
      freq_stay_st=freq_stay_st
      colnames(freq_stay_st)<-names_ststates
      freq_stay_st
      
      ############################################################################
      #Frequency of non absorbing intermediate states until a certain time point##
      ############################################################################
      #Names of non absorbing state
      names_nastates=names_of_nastates   ####################################
      #Values of non absorbing states
      v_nastate=values_nastates         ######################################
      
      max(v_nastate)
      
      v_na=array(dim=c(length(dis_id),1,max(v_nastate)),"NA")
      for (k in v_nastate) {
        for (i in 1:length(dis_id)) {
          if (length(which(listid[[i]]$from==k & listid[[i]]$status==1 & listid[[i]]$time_tot<=timevar[h]*scale_inner))==0 &
              length(which(listid[[i]]$from!=k & listid[[i]]$to==k & listid[[i]]$status==1 & listid[[i]]$time_tot<=timevar[h]*scale_inner))!=0) {
            v_na[i,1,k]=TRUE} else {v_na[i,1,k]=FALSE
            }
        }
      }
      
      freq_stay_na=vector()
      for (k in v_nastate) {
        freq_stay_na[k]=length(which(v_na[,1,k]=="TRUE"))
      }
      freq_stay_na=freq_stay_na[!is.na(freq_stay_na)]
      freq_stay_na=matrix(nrow=1,ncol=length(freq_stay_na),freq_stay_na)
      colnames(freq_stay_na)<-names_nastates
      freq_stay_na=freq_stay_na
      
      freq_stay_na
      
      ############################################################################
      #Frequency of ending up in absorbing states until a certain time point##
      ############################################################################
      #Names of  absorbing state
      names_abstates=names_of_abstates   #####################################
      #Values of non absorbing states 
      v_abstate=values_abstates           ###################################
      max(v_abstate)
      
      #Frequency of remaining in non absorbing states until a certain time point
      freq_stay_ab=vector()
      
      for (k in v_abstate) {
        
        freq_stay_ab[k]= length(which(data$to==k & data$status==1 & data$time_tot<=timevar[h]*scale_inner ))
      }
      
      freq_stay_ab=freq_stay_ab[!is.na(freq_stay_ab)]
      freq_stay_ab=matrix(nrow=1,ncol=length(freq_stay_ab),freq_stay_ab)
      freq_stay_ab=freq_stay_ab
      colnames(freq_stay_ab)<-names_abstates
      freq_stay_ab
      ######################################################
      frequencies_stay=cbind(freq_stay_st,freq_stay_na,freq_stay_ab)
      # frequencies_stay[ , order(names(frequencies_stay))]
      frequencies_stay
      #########################################################
      
      #Names of transitions
      names_transitions= names_of_transitions
      
      #Values of transitions
      v_trans=values_of_transitions
      
      trans=array(dim=c(length(dis_id),length(v_trans)),"NA")
      for (k in 1:length(v_trans)) {
        for (i in 1:length(dis_id)) {
          if (length(which(listid[[i]]$trans==k & listid[[i]]$status==1 & listid[[i]]$time_tot<=timevar[h]*scale_inner ))==1) 
          {trans[i,k]=TRUE} else {trans[i,k]=FALSE
          }
        }
      }
      
      freq_trans=vector()
      for (k in 1:length(v_trans)) {
        freq_trans[k]=length(which(trans[,v_trans[k]]=="TRUE"))
      }
      
      freq_trans=matrix(nrow=1,ncol=length(freq_trans),freq_trans)
      colnames(freq_trans)<-names_transitions
      freq_trans
      
      results=as.data.frame(cbind(frequencies_stay,freq_trans,timevar[h]))
      colnames(results)[ncol(results)]="timevar"
      
      fr[[h]]=results
      
    }
    
    
    fr_time=bind_rows(fr, .id = "time_label")
    
    fr_time
    
  }
  

  
  
  ### Function that will take the input of x and y's and produce the arrows
  msboxes_R_nofreq<- function(yb,xb,boxwidth,boxheight,tmat.) {
    
    library(plyr)
    library(viridis)
    library(dplyr)
    library(reshape2)
    library(tidyverse)
    
    
    ##########Read info from transition matrix #############################
    ####Number of transitions and number of states##############
    tmat.[is.na(tmat.)] <- 0
    ntransitions=max(as.matrix(tmat.))
    nstates=ncol(tmat.)
    states=c(seq(1:nstates))
    #### Transitions values
    u=list()
    for (i in 1:nrow(tmat.)) {
      u[[i]]=unique(tmat.[i,][which(!is.na(tmat.[i,]))])
    }
    u_unlist=sort(unlist(u, recursive = TRUE, use.names = TRUE))
    transitions=u_unlist[u_unlist!=0]
    ######## Categorizing states###############
    state_kind=vector()
    for (i in 1:nstates) {
      if (length(which(tmat.[,i]==0))==nrow(tmat.)) {state_kind[i]="Starting"}
      else if (length(which(tmat.[i,]==0))==ncol(tmat.)) {state_kind[i]="Absorbing"}
      else {state_kind[i]="Intermediate"}
    }
    st_states=which(state_kind=="Starting")
    na_states=which(state_kind=="Intermediate")
    ab_states=which(state_kind=="Absorbing")
    ##############################################################################
    tname=vector()
    for (i in 1: ntransitions) {
      tname[i]=paste0("h",i) }
    
    statename=vector()
    for (i in 1: nstates) {
      statename[i]=paste0("State",i) }
    
    tr_start_state=vector()
    for (k in 1:ntransitions) {
      tr_start_state[k]=which(tmat. == k, arr.ind = TRUE)[1,1]
    }
    
    tr_end_state=vector()
    for (k in 1:ntransitions) {
      tr_end_state[k]=which(tmat. == k, arr.ind = TRUE)[1,2]
    }
    
    names_ststates=vector(); names_nastates=vector(); names_abstates=vector();names_transitions=vector();
    
    for (i in st_states) {
      names_ststates[i]=paste0("State",i)
    }
    names_ststates=names_ststates[which(!is.na(names_ststates))]
    
    for (i in na_states) {
      names_nastates[i]=paste0("State",i)
    }
    names_nastates=names_nastates[which(!is.na(names_nastates))]
    
    for (i in ab_states) {
      names_abstates[i]=paste0("State",i)
    }
    names_abstates=names_abstates[which(!is.na(names_abstates))]
    
    for (i in transitions) {
      names_transitions[i]=paste0("h",i)
    }
    
    #####
    
    y=yb
    x=xb
    lefttoright=vector()
    toptobottom=vector()
    y1=vector()
    x1=vector()
    y2=vector()
    x2=vector()
    arrowstexty=vector()
    arrowstextx=vector()
    gradient=vector()
    cutoff=0.5
    textleft=vector()
    
    
    for (i in 1:ntransitions) {
      if (x[tr_start_state[i]]>x[tr_end_state[i]]) {textleft[i]=-1} 
      else {textleft[i]=1}
    }
    
    for (i in 1:ntransitions) {
      if (x[tr_start_state[i]]<x[tr_end_state[i]]) {lefttoright[i]=1} 
      else {lefttoright[i]=-1}
    }
    
    for (i in 1:ntransitions) {
      if (y[tr_start_state[i]]>y[tr_end_state[i]]) {toptobottom[i]=-1} 
      else {toptobottom[i]=1}
    }
    
    for (i in 1:ntransitions) {
      
      gradient[i]=abs(y[tr_start_state[i]]-y[tr_end_state[i]])/abs(x[tr_start_state[i]]-x[tr_end_state[i]])
    }
    
    
    for (i in 1:ntransitions) {
      ##Horizontal
      if (y[tr_start_state[i]]==y[tr_end_state[i]]) {
        y1[i]=y[tr_start_state[i]]
        x1[i]=x[tr_start_state[i]]+lefttoright[i]*boxwidth/2
        y2[i]=y[tr_end_state[i]]
        x2[i]=x[tr_end_state[i]]  -lefttoright[i]*boxwidth/2
        arrowstexty[i]=y[tr_start_state[i]]+0.01
        arrowstextx[i]=(x[tr_start_state[i]]+x[tr_end_state[i]])/2
      }
      ##Vertical
      
      else if (x[tr_start_state[i]]==x[tr_end_state[i]]) {
        y1[i]=y[tr_start_state[i]]+toptobottom[i]*boxheight/2
        x1[i]=x[tr_start_state[i]]
        y2[i]=y[tr_end_state[i]]-toptobottom[i]*boxheight/2
        x2[i]=x[tr_end_state[i]]
        arrowstexty[i]=(y[tr_start_state[i]]+y[tr_end_state[i]])/2
        arrowstextx[i]=x[tr_start_state[i]]-0.01
      }
      ##Dradient
      else{
        
        if (gradient[i]<cutoff) {
          
          y1[i]=y[tr_start_state[i]]
          x1[i]=x[tr_start_state[i]]+lefttoright[i]*boxwidth/2
          y2[i]=y[tr_end_state[i]]
          x2[i]=x[tr_end_state[i]]  -lefttoright[i]*boxwidth/2
          arrowstexty[i]=(y[tr_start_state[i]]+y[tr_end_state[i]])/2 
          arrowstextx[i]=(x[tr_start_state[i]]+x[tr_end_state[i]])/2 +textleft[i]*0.02
        }
        
        else {
          y1[i]=y[tr_start_state[i]]+toptobottom[i]*boxheight/2
          x1[i]=x[tr_start_state[i]]
          y2[i]=y[tr_end_state[i]]-toptobottom[i]*boxheight/2
          x2[i]=x[tr_end_state[i]]
          arrowstexty[i]=(y[tr_start_state[i]]+y[tr_end_state[i]])/2 
          arrowstextx[i]=(x[tr_start_state[i]]+x[tr_end_state[i]])/2 +textleft[i]*0.02
        }
        
      }
    }
    
    #list(x1,y1,x2,y2,arrowstextx,arrowstexty)
    arrows=list(x1=x1,y1=y1,x2=x2,y2=y2)
    arrowstext=list(x=arrowstextx,y=arrowstexty)
    
    list(xvalues=xb, yvalues=yb,
         boxwidth=boxwidth, boxheight=boxheight,
         arrows=arrows,arrowstext=arrowstext)
  }
  
  

  
  require(grDevices)
  ### Function to give the boxes and the text inside the boxes
  recttext <- function(xcenter, ycenter, boxwidth, boxheight, statename,freq_box, 
                       rectArgs = "white", textArgs_state = "black", textArgs_freq="black") {
    center=list()
    center[[1]] <- xcenter
    center[[2]] <- ycenter
    do.call('rect', c(list(xleft = xcenter-(boxwidth/2), ybottom = ycenter-(boxheight/2),
                           xright = xcenter+(boxwidth/2), ytop =  ycenter+(boxheight/2)), rectArgs))
    do.call('text', c(list(x = center[[1]], y = center[[2]], labels = statename), textArgs_state))
    do.call('text', c(list(x = center[[1]], y = center[[2]], labels = freq_box), textArgs_freq))
  }
  ### Function to give the arrows and the text on top of the arrows
  arrows_msm<-function(xstart, ystart, xend, yend, xtext, ytext, tname, tfreq,
                       textArgs_transname = "black",textArgs_transfreq = "black", arrowcol="red",lty = 1) {
    
    do.call('arrows', c(list(x0=xstart,y0=ystart, x1=xend,y1=yend,col=arrowcol,lty=lty)))
    do.call('text',   c(list(x = xtext, y = ytext, labels = tname), textArgs_transname))
    do.call('text',   c(list(x = xtext, y = ytext, labels = tfreq), textArgs_transfreq))
  }
  
  
  
  #### If action buttin is hit, hide all this stuff ####
  #observeEvent(input$hide, {
  #
  #
  #  hide("statesinputbox")
  #  hide("transitioninput")
  #  hide("fillcolor")
  #  hide("boxinput")
  #  hide("colourinput")
  #  hide("boxinput2")
  #  hide("boxsave")
  #  hide("framebox")
  #  
  #
  ## toggle("plot") if you want to alternate between hiding and showing
  #})
  #
  #observeEvent(input$show, {
  #
  #  show("statesinputbox")
  #  show("transitioninput")
  #  show("fillcolor")
  #  show("boxinput")
  #  show("colourinput")
  #  show("boxinput2")
  #  show("framebox")
  #  show("boxsave")
  #  })
  
  
  ## If we want to do it with radio buttons
  
  timer <- reactiveVal(1.02)
  
  observeEvent(c(input$showbox,invalidateLater(1000, session)), {
    
    if(input$showbox=="No"){
      
      hide("boxinput")
      hide("colourinput")
      hide("boxinput2")
      hide("network1")  
    }
    
    if(input$showbox=="Yes"){
      
      show("boxinput")
      show("colourinput")
      show("boxinput2")
      show("network1")  
    }
    
    isolate({
      
      timer(timer()-1)
      if(timer()>1 & input$showbox=="No")
      {
        show("boxinput")
        show("colourinput")
        show("boxinput2")
        show("network1")  
      }
      
    })
  })
  
  
  
  observeEvent(c(input$showbox2,invalidateLater(1000, session)), {
    
    if(input$showbox2=="No"){
      
      hide("statesinputbox")
      hide("transitioninput")
      
    }
    
    if(input$showbox2=="Yes"){
      
      show("statesinputbox")
      show("transitioninput")
      
    }
    
    isolate({
      
      timer(timer()-1)
      if(timer()>1 & input$showbox2=="No")
      {
        show("statesinputbox")
        show("transitioninput")
      }
      
    })
  })
  
  
  #observeEvent(c(input$showbox3,invalidateLater(1000, session)), {
  #  
  #  if(input$showbox3=="No"){
  #    
  #    hide("tickinputgraph")
  #
  #    
  #  }
  #  
  #  if(input$showbox3=="Yes"){
  #    
  #    show("tickinputgraph")
  #    
  #  }
  #  
  #  isolate({
  #    
  #    timer(timer()-1)
  #    if(timer()>1 & input$showbox3=="No")
  #    {
  #      show("tickinputgraph")
  #    }
  #    
  #  })
  #})
  
  
  output$is_before <- renderUI({
    
    radioButtons("interactive", "Type of graph",
                 choices = list("Static" = "No",
                                "Interactive" = "Yes"), selected = "No")
  })
  
  output$pageboxbefore <- renderUI({
    
    
    fluidRow(
      column(12,
             uiOutput("is_before")
      )
    )
  })
  
  
  output$pagebox <- renderUI({
    
    if (input$interactive=="No") {
      #.irs-bar-edge {background: black; border: 1px solid black; height: 25px; border-radius: 0px; width: 20px !important;;}   
      fluidRow(   
        tags$head(
          tags$style(HTML(type="text/css", ".jslider { max-width: 200px; max-height: 100px;}")),
          tags$style(HTML(type='text/css', ".irs-grid-text { font-size: 15pt; }")),
          tags$style(HTML(type="text/css", "input.shiny-bound-input { font-size:20px; height:35px !important;}")),
          tags$style(HTML(type="text/css","shiny-html-output{ font-size:20px; height:25px;}")),
          tags$style("#frequency {font-size:20px;}"),
          tags$style(HTML(type='number',".irs-grid-text { font-size: 12pt !important; }")),
          tags$style(type="text/css",
                     ".shiny-output-error { visibility: hidden; }",
                     ".shiny-output-error:before { visibility: hidden; }"
          ),
          #    tags$style(HTML(type='text/css', " .irs-grid {display: none !important;}")),
          
          
        ),
        column(2,
               
               useShinyjs(),
               uiOutput("boxtitle"),
               uiOutput("is_showbox"),
               uiOutput("statesinputbox"),
               uiOutput("transitioninput"),
               #     uiOutput("tickinputgraph")
        ),
        column(2,
               uiOutput("boxinput"),
               uiOutput("colourinput"),
               #uiOutput("framebox")
               
               
        ),
        column(2,
               uiOutput("boxinput2")
               
        ),
        column(6,
               plotOutput("msm_scheme_interactive", width = "100%", height = "700px"),
               uiOutput("note"),
               uiOutput("shouldload")
        ) 
      )
    }
    
    else if (input$interactive=="Yes") {
      
      fluidRow(   
        tags$head(
          tags$style(HTML(type="text/css", ".jslider { max-width: 200px; max-height: 100px;}")),
          tags$style(HTML(type='text/css', ".irs-grid-text { font-size: 15pt; }")),
          tags$style(HTML(type="text/css", "input.shiny-bound-input { font-size:20px; height:35px !important;}")),
          tags$style(HTML(type="text/css","shiny-html-output{ font-size:20px; height:25px;}")),
          #    tags$style(HTML(type='text/css', " .irs-grid {display: none !important;}")),
          
          tags$style(type="text/css",
                     ".shiny-output-error { visibility: hidden; }",
                     ".shiny-output-error:before { visibility: hidden; }"
          ),
        ),
        column(2,
               
               useShinyjs(),
               uiOutput("is_showbox"),
               uiOutput("boxtitle"),
               uiOutput("statesinputbox"),
               uiOutput("transitioninput")
               
        ),
        column(2,
               uiOutput("network1"),
               #uiOutput("framebox")
        ),
        
        column(8,
               
               visNetworkOutput(outputId="msm_scheme_network", width = "100%", height = "700px"),
               uiOutput("shouldloadnetwork"),
        ) 
      )
    }
    
    
    
    
  })
  
  
  output$fileob3<- renderPrint({
    
    myjson2()$P
    #json1manual()
    #json2manual()
    
    #read.csv(input$csv2$datapath,header=TRUE, sep=";")
  })
  
  
  output$note <- renderUI({
    
    if (is.null(myjson1()$frequencies)) return()
    
    else
      
      item_list <- list()  
    
    item_list[[1]] <- withMathJax(helpText(strong("Frequency of individuals in each state")),
                                  helpText('The numbers inside the boxes depict the number of individuals in each state
                                        for the time point specified.'))
    
    item_list[[2]] <- withMathJax(helpText(strong("Cummulative number of transitions")), 
                                  helpText('The numbers near the arrows depict the cumulative number of each type of 
                              transition up to the time point specified.'))
    
    do.call(tagList, item_list)
    
  })
  
  
  
  #####################################################
  
  output$is_showbox <- renderUI({
    if (is.null(myjson1())) return()
    
    else
      
      item_list <- list()  
    
    item_list[[1]] <-radioButtons("showbox2", "Show state and transition names MSM",
                                  choices = list("No" = "No","Yes" = "Yes"), selected = "No")
    
    item_list[[2]] <-radioButtons("showbox", "Show customisation adjustments for MSM",
                                  choices = list("No" = "No","Yes" = "Yes"), selected = "No")
    
    # item_list[[3]] <- radioButtons("showbox3", "Choose scale and resolution of graph",
    #              choices = list("No" = "No", "Yes" = "Yes"), selected = "No")
    # 
    do.call(tagList, item_list)
    
  })
  
  
  #output$tickinputgraph <- renderUI({
  #  
  # # default_choices_scale=c(1,2,3)
  #  
  #  if (is.null(myjson2()))  return()
  #  item_list <- list()
  #  
  #  item_list[[1]] <-numericInput("resbox" ,"Graph resolution",value=300,min=100,max=610)
  #  item_list[[2]] <-numericInput("figscalebox"  ,"Graph scale (multiple of 800*800px)",value=1,min=1,max=4)
  #
  #  do.call(tagList, item_list)
  #})
  
  
  output$network1 <- renderUI({
    
    if (is.null(myjson1()))  return()
    item_list <- list()
    
    default_choices_shape=c("box","square", "triangle", "box", "circle", "dot", "star","ellipse")
    
    default_choices_colour=c("orange","white","red", "grey","lightblue")
    
    default_choices_colourtext=c("#17202a","#e74c3c","#7d3c98","#f39c12","#f0f3f4","#2874a6")
    
    # default_choices_shadow=c(FALSE,TRUE)
    
    default_choices_smooth=c("No","discrete","continuous","cubicBezier")
    
    default_choices_arrow=c("to", "from", "middle", "middle;to")
    
    #default_choices_physics=c(FALSE,TRUE)
    
    default_choices_visI=c("Fluid","layout_nicely","layout_in_circle","layout_as_tree","layout_with_sugiyama")
    
    
    ### Defining the default values for boxes
    if (is.null(myjson1()))  return()
    item_list <- list()
    
    item_list[[1]] <- selectInput("shape",      "Shape of nodes", default_choices_shape, selected = default_choices_shape[1])
    item_list[[2]] <- selectInput("colournet",  "Colour of nodes and arrows", default_choices_colour, selected = default_choices_colour[1])
    item_list[[3]] <- selectInput("colourtext", "Colour of text" ,    default_choices_colourtext, selected = default_choices_colourtext[1])
    #item_list[[4]] <- selectInput("putshadow",     "Shadow", default_choices_shadow, selected = default_choices_shadow[1])
    item_list[[4]] <- selectInput("putsmooth",     "Arrows smooth connection", default_choices_smooth, selected = default_choices_smooth[1])
    item_list[[5]] <- selectInput("arrowposition",   "Arrow position", default_choices_arrow, selected = default_choices_arrow[1])
    # item_list[[6]] <- selectInput("physics",   "Enable physics attribute", default_choices_physics, selected = default_choices_physics[1])
    item_list[[6]] <- selectInput("visI",       "Layout", default_choices_visI, selected = default_choices_visI[1])
    item_list[[7]] <- sliderInput("cexnet",     "Size of text",min=0.2,max=2,step=0.1,  value=1)
    
    do.call(tagList, item_list)
    
    
  })
  
  
  
  
  
  
  output$boxtitle <- renderUI({
    
    if (is.null((myjson1())))  return("Provide msboxes json file")
    
    # create some text inputs
    item_list <- list()
    item_list[[1]] <- textInput("title","Multi-state Graph title","Multi-state Graph")
    
    do.call(tagList, item_list)
    
  })
  
  #output$boxfill <- renderUI({
  #  
  #  if (is.null((myjson1())))  return()
  #  # create some text inputs
  #  item_list <- list()
  #  item_list[[1]] <- radioButtons("fill", "Box fill", choices = list("No","Yes"))
  #  
  #  do.call(tagList, item_list)
  #  
  #})
  
  #output$boxsave <- renderUI({
  #  
  #  if (is.null((myjson1())))  return()
  #  # create some text inputs
  #  item_list <- list()
  #  item_list[[1]] <- radioButtons("save", "Save scheme as pdf", choices = list("png"))
  #  
  #  do.call(tagList, item_list)
  #  
  #})
  
  
  
  output$shouldload <- renderUI({
    if (is.null((myjson1())))  return()
    downloadButton(outputId = "down", label = h2("Download the MSM plot"))
  })
  
  
  output$shouldloadnetwork <- renderUI({
    if (is.null((myjson1())))  return()
    downloadButton(outputId = "downnetwork", label = h2("Download the MSM plot as html"))
  })
  
  output$down <- downloadHandler(
    
    filename= function() {
      paste(paste0("MSM","_up_to",input$uptime),"png", sep=".") 
    },
    content= function(file) {
      #if (input$save=="png")
      heightbox= 800#*input$figscalebox
      widthbox=  800#*input$figscalebox
      png(file, width = heightbox, height = heightbox, units = "px")#, res=input$resbox)
      #else pdf(file, width = 700, height = 700, units = "px")
      
      ntransitions=myjson1()$Ntransitions
      nstates= myjson1()$Nstates
      xvaluesb=labels_x()  #+boxwidth/2
      yvaluesb=labels_y()  #-boxheight/2
      boxes=msboxes_R_nofreq(yb=yvaluesb, xb=xvaluesb, boxwidth=input$boxwidth , boxheight=input$boxheight, tmat.= myjson1()$tmat)
      #Read through json from msboxes or through a new function 
      x1=boxes$arrows$x1
      y1=boxes$arrows$y1
      x2=boxes$arrows$x2
      y2=boxes$arrows$y2
      arrowstextx=boxes$arrowstext$x
      arrowstexty=boxes$arrowstext$y
      #######################################################
      tname=vector()
      tname=labels_trans_box()
      statename=vector()
      statename=labels_states_box()
      
      
      plotit<-function(){
        plot(c(0, 1), c(0, 1), type = "n", ylab='',xlab='', xaxt='n', yaxt='n', pch=30)
        title(main = input$title,  line = -1, cex.main =input$cex)
        text(0.05, 1, paste0("At time"," ",input$uptime),cex = input$cex)
        ### Call the box function
        recttext(xcenter=xvaluesb, ycenter=yvaluesb, 
                 boxwidth=input$boxwidth, boxheight=input$boxheight,statename=statename,
                 freq_box=myjson1()$frequencies[which(myjson1()$frequencies$timevar==input$uptime),2:(myjson1()$Nstates+1)],
                 rectArgs = list(col = 'white', lty = 'solid'),
                 textArgs_state = list(col = input$boxcolornames, cex = input$cex,pos=3),
                 textArgs_freq  = list(col = input$boxcolorfreqs, cex = input$cex,pos=1))
        
        ### Call the arrows function
        if ( is.null(myjson1()$frequencies) ) {
          ### Call the arrows function
          arrows_msm(xstart=x1, ystart=y1,xend=x2, yend=y2,xtext=arrowstextx, ytext=arrowstexty,tname=tname,
                     tfreq=matrix(nrow=1, ncol=ntransitions,""),
                     textArgs_transname =list(col =input$arrowcolornames, cex = input$cex, pos=3), 
                     textArgs_transfreq =list(col = input$arrowcolorfreqs, cex = input$cex, pos=1), arrowcol=input$arrowcolour,lty = 1)
          
        }
        
        if ( !is.null(myjson1()$frequencies) ) {
          ### Call the arrows function
          arrows_msm(xstart=x1, ystart=y1,xend=x2, yend=y2,xtext=arrowstextx, ytext=arrowstexty,tname=tname,
                     tfreq=myjson1()$frequencies[which(myjson1()$frequencies$timevar==input$uptime),(myjson1()$Nstates+2):(myjson1()$Nstates+1+myjson1()$Ntransitions)],
                     textArgs_transname =list(col =input$arrowcolornames, cex = input$cex, pos=3), 
                     textArgs_transfreq =list(col = input$arrowcolorfreqs, cex = input$cex, pos=1), arrowcol=input$arrowcolour,lty = 1)
        }
        
        #      if (input$fill=="Yes") {
        #        tfreq_n=myjson1()$frequencies[which(myjson1()$frequencies$timevar==input$uptime),2:(myjson1()$Nstates+1)]
        #        total=myjson1()$frequencies[1,2]
        #        rect(xleft = xvaluesb-(input$boxwidth/2), ybottom = yvaluesb-(input$boxheight/2),
        #             xright = xvaluesb+(input$boxwidth/2), ytop =  yvaluesb-(input$boxheight/2) +(input$boxheight*(tfreq_n/total)), 
        #             col= input$fillcolor)
        #      }
        
        
        
        
      } 
      z.plot1<-function(){plotit()}
      par(mar=c(0, 0, 0, 0)) 
      p=z.plot1()
      dev.off()
    }
  )   
  
  
  output$downnetwork <- downloadHandler(
    
    filename= function() {
      paste(paste0("MSM","_up_to",input$uptime,"_network"),"html", sep=".") 
    },
    content= function(file) {
      #if (input$save=="png")
      #png(file, width = 700, height = 700, units = "px")
      #else pdf(file, width = 700, height = 700, units = "px")
      
      #### Start, end, Ntransitions, Nstates ####
      
      tmat=myjson1()$tmat
      
      start=which( !is.na(tmat)  ,arr.ind = TRUE)[,1]
      
      end=which( !is.na(tmat)  ,arr.ind = TRUE)[,2]
      
      Ntransitions=myjson1()$Ntransitions
      Nstates=myjson1()$Nstates
      
      ####State names#####
      
      states=vector()
      states=labels_states_box()
      
      ###########################
      
      ###transition names####
      
      trans=vector()
      trans=labels_trans_box()
      
      label_nodes= paste0(states,"\n",myjson1()$frequencies[which(myjson1()$frequencies$timevar==input$uptime) ,2:(2+(Nstates-1))])
      
      
      if (!is.null(myjson1()$frequencies)) {
        label_edge=paste0(trans,"\n", myjson1()$frequencies[which(myjson1()$frequencies$timevar==input$uptime) ,(2+Nstates):((2+Nstates)+ Ntransitions-1)])
      }
      
      if (is.null(myjson1()$frequencies)) {
        label_edge=paste0(trans,"\n", rep("",Ntransitions))
      }
      
      ###############################
      
      # customization adding more variables (see visNodes and visEdges)
      nodes <- data.frame(id = 1:Nstates, 
                          label =label_nodes,                                                   # labels
                          value = rep(3,Nstates),                                     # size 
                          shape = rep(input$shape ,Nstates),                                  # shape
                          color = rep(input$colournet,Nstates),                               # color
                          shadow =rep(TRUE,Nstates),
                          title = paste0("<p>","<br>Frequency of individuals up to the specified time point for state ", 1:Nstates,"<p>")
                          
                          
                          
      )                      
      
      if (input$putsmooth!="No") {  
        edges <- data.frame(from = start, to = end ,
                            label = label_edge ,                                        # labels
                            length =  rep(300,Ntransitions),                            # length
                            arrows = rep(input$arrowposition,Ntransitions),                            # arrows
                            dashes = rep(FALSE,Ntransitions),                           # dashes
                            smooth = list(enabled = TRUE,  type = input$putsmooth), 
                            shadow = rep(TRUE,Ntransitions),
                            font = list(size=15*input$cexnet, color=input$colourtext),
                            title = paste0("<p>","<br>Cummulative events up to the specified time point for transition ", 1:Ntransitions,"<p>")
                            
        )     
      }
      
      else if (input$putsmooth=="No") {  
        edges <- data.frame(from = start, to = end ,
                            label = label_edge ,                                        # labels
                            length =  rep(300,Ntransitions),                            # length
                            arrows = rep(input$arrowposition,Ntransitions),                            # arrows
                            dashes = rep(FALSE,Ntransitions),                           # dashes
                            smooth = rep(FALSE,Ntransitions), 
                            shadow = rep(TRUE,Ntransitions),
                            title = paste0("<p>","<br>Cummulative events up to the specified time point for transition ", 1:Ntransitions,"<p>")
                            
        )
        
      }  
      
      if (input$visI=="Fluid") {
        
        set.seed(124)
        p=visNetwork(nodes, edges,main=input$title,submain= paste0("At time ",input$uptime) )        %>%
          visEvents(startStabilizing = "function() {this.moveTo({scale:1.2})}") %>%
          visPhysics(stabilization = TRUE)  %>%
          visLayout( randomSeed = 145) %>%
          visNodes(shadow = TRUE, x=labels_x()*(-100),y=labels_y()*(100), fixed = FALSE,font = list(size=15*input$cexnet, color=input$colourtext))  %>%
          visEdges(shadow = TRUE, font = list(size=15*input$cexnet, color=input$colourtext),smooth=TRUE)
        p
      }  
      
      
      else if (input$visI!="None") {
        
        p=visNetwork(nodes, edges,height = "500px", width = "100%", main =input$title,submain= paste0("At time ",input$uptime) ) %>% 
          visIgraphLayout(layout = input$visI, physics = FALSE, smooth = FALSE, type ="full") %>% 
          visLayout( randomSeed = 145) %>%
          visInteraction(navigationButtons = TRUE, dragNodes = TRUE, dragView = TRUE, zoomView = FALSE,keyboard = TRUE,selectConnectedEdges = TRUE) %>%
          visEdges(shadow = TRUE,font = list(size=15*input$cexnet, color=input$colourtext)) %>% 
          visNodes(shadow =TRUE,font = list(size=15*input$cexnet, color=input$colourtext),smooth=TRUE)
        p
      }
      
      p   %>%
        visSave(file = file)
      
      
    }     
  )   
  
  
  output$statesinputbox <- renderUI({
    
    if (is.null((myjson1())))  return()
    # create some text inputs
    item_list <- list()
    
    default_choices_state=vector()
    
    for (i in 1:myjson1()$Nstates) {
      if  (is.null(myjson1()$statenames)==FALSE & length(myjson1()$statenames)==myjson1()$Nstates) { 
        default_choices_state[i]= myjson1()$statenames[i]
      }
      
      else { 
        default_choices_state[i]=paste0('State',i) }
      
      item_list[[i]] <- textInput(paste0('statebox',i),default_choices_state[i], default_choices_state[i])
      
    }
    do.call(tagList, item_list)
  })
  
  output$transitioninput <- renderUI({
    
    if (is.null((myjson1())))  return()
    # create some text inputs
    item_list <- list()
    
    default_choices_tran=vector()
    
    for (i in 1:myjson1()$Ntransitions) {
      if  (length(which(!is.na(myjson1()$transnames==TRUE)))==myjson1()$Ntransitions) { 
        default_choices_tran[i]= myjson1()$transnames[i]
      }
      
      else { 
        default_choices_tran[i]=paste0('h',i) }
      
      item_list[[i]] <- textInput(paste0('h',i),default_choices_tran[i], default_choices_tran[i])
      
    }
    do.call(tagList, item_list)
    
  })
  
  output$frequency <- renderUI({
    
    if (is.null(myjson1()$frequencies))  return()
    
    else
      
      item_list <- list()
    
    item_list[[1]] <- sliderInput("uptime","Frequencies up to time:",
                                  min=min(myjson1()$frequencies$timevar),
                                  max=max(myjson1()$frequencies$timevar),
                                  step=(max(myjson1()$frequencies$timevar)-min(myjson1()$frequencies$timevar))/
                                    (length(myjson1()$frequencies$timevar)-1), 
                                  value=myjson1()$frequencies$timevar[1], width='100%', 
                                  animate=animationOptions(interval = (1000/input$speedbox)))
    
    do.call(tagList, item_list)
  })
  
  output$framebox <- renderUI({
    
    if (is.null(myjson1())|is.null(myjson1()$frequencies))  return()
    item_list <- list()
    item_list[[1]] <-numericInput("speedbox",h2("Frame speed frequency"),value=2,min=1, max=30 )
    
    
    do.call(tagList, item_list)
  })
  
  #Create the reactive input of covariates
  output$boxinput <- renderUI({
    
    ### Defining the default values for boxes
    if (is.null(myjson1()))  return()
    item_list <- list()
    
    
    default_boxwidth=myjson1()$boxwidth
    default_boxheight=myjson1()$boxheight
    
    
    item_list[[1]] <- sliderInput("boxwidth","Boxwidth",
                                  min=0.05,
                                  max=0.5,
                                  step=0.02, 
                                  value=default_boxwidth)
    
    item_list[[2]] <- sliderInput("boxheight","Boxheight",
                                  min=0.05,
                                  max=0.5,
                                  step=0.02, 
                                  value=default_boxheight)
    
    item_list[[3]] <- sliderInput("cex","Size of text",                                                               
                                  min=0.2,
                                  max=3,
                                  step=0.2, 
                                  value=1)
    do.call(tagList, item_list)
  })
  
  
  #Create the reactive input of covariates
  output$colourinput <- renderUI({
    
    default_choices=c("black","blue1","brown1","chartreuse2","cyan1","darkgray","firebrick3",
                      "gold","darkorange2","lightsteelblue4","rosybrow2","violetred2",
                      "yellow2","yellowgreen","tan1","lightslateblue","khaki4","gray28",
                      "cyan3","brown4","darkorchid1","goldenrod4","gray63","lightsalmon",
                      "maroon4","palegreen1","royalblue2","red2","sienna4","yellow4","slategray3")
    
    ### Defining the default values for boxes
    if (is.null(myjson1()))  return()
    item_list <- list()
    
    item_list[[1]] <- selectInput("boxcolornames",  "Colour of box text", default_choices, selected = default_choices[1])
    item_list[[2]] <- selectInput("boxcolorfreqs",  "Colour of box frequencies", default_choices, selected = default_choices[1])
    item_list[[3]] <- selectInput("arrowcolornames","Colour of arrows text", default_choices, selected = default_choices[1])
    item_list[[4]] <- selectInput("arrowcolorfreqs","Colour of arrows freq", default_choices, selected = default_choices[1])
    item_list[[5]] <- selectInput("arrowcolour",    "Colour of arrows colour",c("red",default_choices))
    
    
    do.call(tagList, item_list)
  })
  
  
  
  #Create the reactive input of covariates
  #output$fillcolor <- renderUI({
  #  
  #  if (is.null((myjson1())))  {return()}
  #  
  #  else if (!is.null((myjson1())))  {
  #    
  #    if (input$fill=="No") { return()}
  #    
  #    else if (input$fill=="Yes") {
  #      
  #      default_choices=vector()
  #      
  #      default_choices[1]=rgb(0,0,1.0,alpha=0.1)
  #      default_choices[2]=rgb(0,1.0,0,alpha=0.1)
  #      default_choices[3]=rgb(1.0,0,0,alpha=0.1)
  #      default_choices[4]=rgb(0.5,0.5,0.5,alpha=0.1)
  #      
  #      item_list <- list()
  #      
  #      item_list[[1]] <- selectInput("fillcolor",  "Colour of box fill", choices=default_choices, selected =default_choices)
  #      
  #      do.call(tagList, item_list)
  #    }
  #  }
  #})
  
  output$boxinput2 <- renderUI({
    
    ### Defining the default values for boxes
    if (is.null(myjson1()))  return()
    item_list <- list()
    
    v_x=vector()
    for (i in 1:length(myjson1()$xvalues)) {
      v_x[i]=myjson1()$xvalues[i]+myjson1()$boxwidth/2
    }
    default_choices_x=v_x
    
    v_y=vector()
    for (i in 1:length(myjson1()$yvalues)) {
      v_y[i]=myjson1()$yvalues[i]-myjson1()$boxheight/2
    }
    default_choices_y=v_y
    
    p=0
    for (i in 1:myjson1()$Nstates) {
      item_list[[i+p]] <- sliderInput(paste0('x',i),paste0("Select x centre for box ",i),
                                      min=input$boxwidth/2,
                                      max=1-input$boxwidth/2,
                                      step=1/100, 
                                      value=default_choices_x[i])
      item_list[[(i+1)+p]] <- sliderInput(paste0('y',i),paste0("Select y centre for box ",i),
                                          min=input$boxheight/2,
                                          max=1-input$boxheight/2,
                                          step=1/100, 
                                          value=default_choices_y[i])  
      p=p+1
    }
    
    
    
    
    
    do.call(tagList, item_list)
  })
  
  
  labels_states_box<- reactive ({
    myList<-vector("list",(myjson1()$Nstates))
    for (i in 1:(myjson1()$Nstates)) {
      myList[[i]]= input[[paste0('statebox',i)]][1]
    }
    final_list=unlist(myList, recursive = TRUE, use.names = TRUE)
    final_list
  })
  
  labels_trans_box<- reactive ({
    myList<-vector("list",myjson1()$Ntransitions)
    for (i in 1:myjson1()$Ntransitions) {
      myList[[i]]= input[[paste0('h',i)]][1]
    }
    final_list=unlist(myList, recursive = TRUE, use.names = TRUE)
    final_list
  })
  
  labels_x<- reactive ({
    myList<-vector("list",myjson1()$Nstates)
    for (i in 1:myjson1()$Nstates) {
      myList[[i]]= input[[paste0('x',i)]][1]
    }
    final_list=unlist(myList, recursive = TRUE, use.names = TRUE)
    final_list
  })
  
  labels_y<- reactive ({
    myList<-vector("list",myjson1()$Nstates)
    for (i in 1:myjson1()$Nstates) {
      myList[[i]]= input[[paste0('y',i)]][1]
    }
    final_list=unlist(myList, recursive = TRUE, use.names = TRUE)
    final_list
  })
  
  output$message_1 <- renderText({labels_y})
  
  
  
  output$msm_scheme_interactive <- renderPlot ({ 
    
    if(is.null(myjson1())) {return()}
    else
      
      ntransitions=myjson1()$Ntransitions
    nstates= myjson1()$Nstates
    
    xvaluesb=labels_x()  #+boxwidth/2
    yvaluesb=labels_y()  #-boxheight/2
    
    boxes=msboxes_R_nofreq(yb=yvaluesb, xb=xvaluesb, boxwidth=input$boxwidth , boxheight=input$boxheight, tmat.= myjson1()$tmat)
    
    
    #Read through json from msboxes or through a new function 
    x1=boxes$arrows$x1
    y1=boxes$arrows$y1
    x2=boxes$arrows$x2
    y2=boxes$arrows$y2
    arrowstextx=boxes$arrowstext$x
    arrowstexty=boxes$arrowstext$y
    #######################################################
    
    
    
    tname=vector()
    tname=labels_trans_box()
    
    statename=vector()
    statename=labels_states_box()
    
    
    
    if (is.null(myjson1()$frequencies)) {
      
      
      plotit<-function(){
        
        plot(c(0, 1), c(0, 1), type = "n", ylab='',xlab='', xaxt='n', yaxt='n', pch=30)
        title(main = input$title,  line = -1, cex.main =input$cex)
        #text(0.05, 1, paste0("At time"," ",input$uptime),cex = input$cex)
        ### Call the box function
        recttext(xcenter=xvaluesb, ycenter=yvaluesb, 
                 boxwidth=input$boxwidth, boxheight=input$boxheight,statename=statename,
                 freq_box=c(rep("",nstates)),
                 rectArgs = list(col = 'white', lty = 'solid'),
                 textArgs_state = list(col = input$boxcolornames, cex = input$cex,pos=3),
                 textArgs_freq  = list(col = input$boxcolorfreqs, cex = input$cex,pos=1))
        
        ### Call the arrows function
        arrows_msm(xstart=x1, ystart=y1,xend=x2, yend=y2,xtext=arrowstextx, ytext=arrowstexty,tname=tname,
                   tfreq=c(rep("",ntransitions)),
                   textArgs_transname =list(col =input$arrowcolornames, cex = input$cex, pos=3), 
                   textArgs_transfreq =list(col = input$arrowcolorfreqs, cex = input$cex, pos=1), arrowcol=input$arrowcolour,lty = 1)
        
      }
      
    }
    
    
    if (!is.null(myjson1()$frequencies)) {
      
      ###################################################################################
      plotit<-function(){
        plot(c(0, 1), c(0, 1), type = "n", ylab='',xlab='', xaxt='n', yaxt='n', pch=30)
        title(main = input$title,  line = -1, cex.main =input$cex)
        text(0.05, 1, paste0("At time"," ",input$uptime),cex = input$cex)
        ### Call the box function
        recttext(xcenter=xvaluesb, ycenter=yvaluesb, 
                 boxwidth=input$boxwidth, boxheight=input$boxheight,statename=statename,
                 freq_box=myjson1()$frequencies[which(myjson1()$frequencies$timevar==input$uptime),2:(myjson1()$Nstates+1)],
                 rectArgs = list(col = 'white', lty = 'solid'),
                 textArgs_state = list(col = input$boxcolornames, cex = input$cex,pos=3),
                 textArgs_freq  = list(col = input$boxcolorfreqs, cex = input$cex,pos=1))
        
        #   if ( is.null(myjson1()$frequencies)) {
        #     ### Call the arrows function
        #     arrows_msm(xstart=x1, ystart=y1,xend=x2, yend=y2,xtext=arrowstextx, ytext=arrowstexty,tname=tname,
        #                tfreq=matrix(nrow=1, ncol=ntransitions,""),
        #                textArgs_transname =list(col =input$arrowcolornames, cex = input$cex, pos=3), 
        #                textArgs_transfreq =list(col = input$arrowcolorfreqs, cex = input$cex, pos=1), arrowcol=input$arrowcolour,lty = 1)
        #     
        #   }
        
        #if ( !is.null(myjson1()$frequencies)) {
        ### Call the arrows function
        arrows_msm(xstart=x1, ystart=y1,xend=x2, yend=y2,xtext=arrowstextx, ytext=arrowstexty,tname=tname,
                   tfreq=myjson1()$frequencies[which(myjson1()$frequencies$timevar==input$uptime),(myjson1()$Nstates+2):(myjson1()$Nstates+1+myjson1()$Ntransitions)],
                   textArgs_transname =list(col =input$arrowcolornames, cex = input$cex, pos=3), 
                   textArgs_transfreq =list(col = input$arrowcolorfreqs, cex = input$cex, pos=1), arrowcol=input$arrowcolour,lty = 1)
        
        
        
        #   if (input$fill=="Yes") {
        #     tfreq_n=myjson1()$frequencies[which(myjson1()$frequencies$timevar==input$uptime),2:(myjson1()$Nstates+1)]
        #     total=myjson1()$frequencies[1,2]
        #     rect(xleft = xvaluesb-(input$boxwidth/2), ybottom = yvaluesb-(input$boxheight/2),
        #          xright = xvaluesb+(input$boxwidth/2), ytop =  yvaluesb-(input$boxheight/2) +(input$boxheight*(tfreq_n/total)), 
        #          col= input$fillcolor)
        #   }
      }  
      
    }
    
    z.plot1<-function(){plotit()}
    par(mar=c(2, 2, 2, 2)) 
    p=z.plot1()
    
    # z.plot_prob<-function(){plotit_prob()}
    # png("MSM.png", width = 600, height = 600, units = "px")
    # par(mar=c(0, 0, 0, 0)) 
    # p=z.plot_prob()
    # dev.off()
    
    
    p
    
  })
  
  
  output$msm_scheme_network <- renderVisNetwork ({ 
    
    #### Start, end, Ntransitions, Nstates ####
    
    tmat=myjson1()$tmat
    
    start=which( !is.na(tmat)  ,arr.ind = TRUE)[,1]
    
    end=which( !is.na(tmat)  ,arr.ind = TRUE)[,2]
    
    Ntransitions=myjson1()$Ntransitions
    Nstates=myjson1()$Nstates
    
    ####State names#####
    
    states=vector()
    states=labels_states_box()
    
    ###########################
    
    ###transition names####
    
    trans=vector()
    trans=labels_trans_box()
    
    
    
    label_nodes= paste0(states,"\n",myjson1()$frequencies[which(myjson1()$frequencies$timevar==input$uptime) ,2:(2+(Nstates-1))])
    
    if ( !is.null(myjson1()$frequencies)) {
      label_edge=paste0(trans,"\n", myjson1()$frequencies[which(myjson1()$frequencies$timevar==input$uptime) ,(2+Nstates):((2+Nstates)+ Ntransitions-1)])
    }
    
    if ( is.null(myjson1()$frequencies)) {
      label_edge=paste0(trans,"\n", rep("",Ntransitions))
    }
    
    ###############################
    
    # customization adding more variables (see visNodes and visEdges)
    nodes <- data.frame(id = 1:Nstates, 
                        label =label_nodes,                                                   # labels
                        value = rep(3,Nstates),                                     # size 
                        shape = rep(input$shape ,Nstates),                                  # shape
                        color = rep(input$colournet,Nstates),                               # color
                        shadow =rep(TRUE,Nstates),
                        title = paste0("<p>","<br>Frequency of individuals up to the specified time point for state ", 1:Nstates,"<p>")
                        
    )                      
    
    if (input$putsmooth!="No") {  
      edges <- data.frame(from = start, to = end ,
                          label = label_edge ,                                        # labels
                          length =  rep(300,Ntransitions),                            # length
                          arrows = rep(input$arrowposition,Ntransitions),                            # arrows
                          dashes = rep(FALSE,Ntransitions),                           # dashes
                          smooth = list(enabled = TRUE,  type = input$putsmooth), 
                          shadow = rep(TRUE,Ntransitions),
                          font = list(size=15*input$cexnet, color=input$colourtext),
                          title = paste0("<p>","<br>Cummulative events up to the scecified time point for transition ", 1:Ntransitions,"<p>")
                          
      )     
    }
    
    else if (input$putsmooth=="No") {  
      edges <- data.frame(from = start, to = end ,
                          label = label_edge ,                                        # labels
                          length =  rep(300,Ntransitions),                            # length
                          arrows = rep(input$arrowposition,Ntransitions),                            # arrows
                          dashes = rep(FALSE,Ntransitions),                           # dashes
                          smooth = rep(FALSE,Ntransitions), 
                          shadow = rep(TRUE,Ntransitions),
                          title = paste0("<p>","<br>Cummulative events up to the scecified time point for transition ", 1:Ntransitions,"<p>")
                          
      )
      
    }  
    
    
    if (input$visI=="Fluid") {
      
      
      set.seed(124)
      p= visNetwork(nodes, edges,main=input$title,submain= paste0("At time ",input$uptime) )        %>%
        visEvents(startStabilizing = "function() {this.moveTo({scale:1.2})}") %>%
        visPhysics(stabilization = TRUE)  %>%
        visLayout( randomSeed = 145) %>%
        visNodes(shadow = TRUE, x=labels_x()*(-100),y=labels_y()*(100), fixed = FALSE,font = list(size=15*input$cexnet, color=input$colourtext))  %>%
        visEdges(shadow = TRUE, font = list(size=15*input$cexnet, color=input$colourtext),smooth=TRUE)
      
      p
      
    }  
    
    
    else if (input$visI!="None") {
      
      if (input$putsmooth=="No") {
        
        p= visNetwork(nodes, edges,height = "500px", width = "100%", main =input$title,submain= paste0("At time ",input$uptime) ) %>% 
          visIgraphLayout(layout = input$visI, physics = FALSE, smooth = FALSE, type ="full") %>% 
          visLayout( randomSeed = 145) %>%
          visInteraction(navigationButtons = TRUE, dragNodes = TRUE, dragView = TRUE, zoomView = FALSE,keyboard = TRUE,selectConnectedEdges = TRUE) %>%
          visEdges(shadow = TRUE,font = list(size=15*input$cexnet, color=input$colourtext)) %>% 
          visNodes(shadow =TRUE,font = list(size=15*input$cexnet, color=input$colourtext))
        
        p
      }
      
      else if (input$putsmooth!="No") {
        
        p= visNetwork(nodes, edges,height = "500px", width = "100%", main =input$title,submain= paste0("At time ",input$uptime) ) %>% 
          visIgraphLayout(layout = input$visI, physics = FALSE, smooth = FALSE, type ="full") %>% 
          visLayout( randomSeed = 145) %>%
          visInteraction(navigationButtons = TRUE, dragNodes = TRUE, dragView = TRUE, zoomView = FALSE,keyboard = TRUE,selectConnectedEdges = TRUE) %>%
          visEdges(shadow = TRUE,font = list(size=15*input$cexnet, color=input$colourtext),smooth=TRUE) %>% 
          visNodes(shadow =TRUE,font = list(size=15*input$cexnet, color=input$colourtext))
        
        p 
      }
      
    }
  })
  
  
  
  
  
  

  
  
  
  
  
  
  #### Hide and show colour options ####
  timerinput <- reactiveVal(1.5)
  
  observeEvent(c(input$showcolor,invalidateLater(1000, session)), {
    
    if(input$showcolor=="No"){
      
      hide("colourinputcov")
      hide("colourinputstate")
      hide("colourinput_trans")
    }
    
    if(input$showcolor=="Yes"){
      
      show("colourinputcov")
      show("colourinputstate")
      show("colourinput_trans")
    }
    
    isolate({
      
      timerinput(timerinput()-1)
      if(timerinput()>1 & input$showcolor=="No")
      {
        show("colourinputcov")
        show("colourinputstate")
        show("colourinput_trans") 
      }
      
    })
    
  })
  
  observeEvent(c(input$showcovar,invalidateLater(1000, session)), {
    
    if(input$showcovar=="No"){
      hide("covarinput")
    }
    
    if(input$showcovar=="Yes"){
      show("covarinput")
    }
    
    isolate({
      
      timerinput(timerinput()-1)
      if(timerinput()>1 & input$showcovar=="No")
      {
        show("covarinput")
      }
      
    })
  })
  
  observeEvent(c(input$showstate,invalidateLater(1000, session)), {
    
    if(input$showstate=="No"){
      hide("statesinput")
    }
    
    if(input$showstate=="Yes"){
      show("statesinput")
    }
    
    isolate({
      
      timerinput(timerinput()-1)
      if(timerinput()>1 & input$showstate=="No")
      {
        show("statesinput")
      }
      
    })
  })
  
  observeEvent(c(input$istext,invalidateLater(1000, session)), {
    
    if(input$istext=="No"){
      hide("tickinput")
    }
    
    if(input$istext=="Yes"){
      show("tickinput")
    }
    
    isolate({
      
      timerinput(timerinput()-1)
      if(timerinput()>1 & input$istext=="No")
      {
        show("tickinput")
        
      }
      
    })
  })
  
  
  output$pageinput1 <- renderUI({
    
    
    fluidRow(                  
      
      column(3,
             
             useShinyjs(),
             uiOutput("select")
      ),
      column(9,
             useShinyjs(),
             uiOutput("includecov"),
             uiOutput("selectcov")
      )
    )
  })
  
  
  output$pageinput2 <- renderUI({
    
    fluidRow(                  
      tags$style(type="text/css",
                 ".shiny-output-error { visibility: hidden; }",
                 ".shiny-output-error:before { visibility: hidden; }"
      ),
      column(2,
             useShinyjs(),
             uiOutput("is_smooth"),
             verbatimTextOutput("fileob")
      ),
      column(2,
             useShinyjs(),
             uiOutput("is_textinput"),
             uiOutput("tickinput")
      ),
      column(2,
             useShinyjs(),
             uiOutput("is_showcolor"),
             uiOutput("colourinputcov"),
             uiOutput("colourinputstate"),
             uiOutput("colourinput_trans") 
      ),
      
      column(3,
             useShinyjs(),
             uiOutput("is_showcovar"),
             uiOutput("covarinput")
      ),
      
      column(3,
             useShinyjs(),
             uiOutput("is_showstate"),
             uiOutput("statesinput")
      )
      
      
      
    )
    
    
  })
  
  
  #output$fileob<- renderPrint({
  #  
  #  json2manual()
  #
  #})
  
  
  output$is_smooth<- renderUI ({
    #  if (is.null(myjson2())) return()
    
    radioButtons("smooth", "Smooth plot transition between covariate patterns",
                 choices = list("No" = "No", "Yes" = "Yes"), selected = "Yes")
  })
  
  output$is_textinput<- renderUI ({
    # if (is.null(myjson2())) return()
    
    radioButtons("istext", "Choose size and color of labels",
                 choices = list("No" = "No", "Yes" = "Yes"), selected = "No")
  })
  
  output$is_showcolor<- renderUI ({
    #if (is.null(myjson2())) return()
    
    radioButtons("showcolor", "Show colouring options",
                 choices = list("No" = "No","Yes" = "Yes"),selected = "No")
  })
  
  
  output$is_showcovar<- renderUI ({
    if (is.null(myjson2())) return()
    
    radioButtons("showcovar", "Show covariate naming options",
                 choices = list("No" = "No","Yes" = "Yes"),selected = "No")
  })
  
  
  output$is_showstate<- renderUI ({
    if (is.null(myjson2())) return()
    
    radioButtons("showstate", "Show state naming options",
                 choices = list("No" = "No","Yes" = "Yes"),selected = "No")
  })
  
  
  output$tickinput <- renderUI({
    
    default_choices=c("black","blue1","brown1","chartreuse2","cyan1","darkgray","firebrick3",
                      "gold","darkorange2","lightsteelblue4","rosybrow2","violetred2",
                      "yellow2","yellowgreen","tan1","lightslateblue","khaki4","gray28",
                      "cyan3","brown4","darkorchid1","goldenrod4","gray63","lightsalmon",
                      "maroon4","palegreen1","royalblue2","red2","sienna4","yellow4","slategray3")
    
    default_choices_scale=c(1,2,3)
    
    if (is.null(myjson2()))  return()
    item_list <- list()
    
    item_list[[1]] <-numericInput("textsize" ,"Legends size",value=15,min=5,max=30)
    #item_list[[2]] <-selectInput("textcolour","Legends colour", choices= default_choices, selected =default_choices[1] )
    #item_list[[3]] <-selectInput("textfont"  ,"Font", choices= default_choices, selected =default_choices[1] )
    item_list[[2]] <-selectInput("figscale"  ,"Figures scale (multiple of 1200*900px)",choices= default_choices_scale, selected =default_choices_scale[1] )
    
    
    
    
    do.call(tagList, item_list)
  })
  
  
  
  ######### colour input covariate patterns#######################
  output$colourinputcov<- renderUI ({
    
    if (is.null(myjson2())) return()
    
    item_list <- list()
    
    item_list[[1]]<- h2("Select colour for each covariate pattern")
    
    default_choices_colour=vector()
    default_choices_colour=c("blue1","brown1","chartreuse2","cyan1","darkgray","firebrick3",
                             "gold","darkorange2","lightsteelblue4","rosybrow2","violetred2",
                             "yellow2","yellowgreen","tan1","lightslateblue","khaki4","gray28",
                             "cyan3","brown4","darkorchid1","goldenrod4","gray63","lightsalmon",
                             "maroon4","palegreen1","royalblue2","red2","sienna4","yellow4","slategray3")
    
    colour_choices_title=vector("character",length =myjson2()$Nats )  
    
    for (i in 1:myjson2()$Nats ) {
      colour_choices_title[i]=paste0("Colour cov. pattern"," ",i)
    }
    
    
    for (i in 1:myjson2()$Nats) {
      
      item_list[[1+i]] <- selectInput(paste0('colourcov',i),label=colour_choices_title[i],
                                      choices= default_choices_colour, selected =default_choices_colour[i] )
      
    }
    
    do.call(tagList, item_list)
    
  })
  
  labels_colour_cov<- reactive ({
    
    if (is.null(myjson2())) return()
    
    
    myList<-vector("list",myjson2()$Nats)
    for (i in 1:myjson2()$Nats ) {
      
      myList[[i]]= input[[paste0('colourcov', i)]][1]
      
    }
    
    final_list=unlist(myList, recursive = TRUE, use.names = TRUE)
    final_list
  })
  
  
  ######### colour input states  #######################
  output$colourinputstate<- renderUI ({
    
    if (is.null(myjson2()))
      return()
    
    item_list <- list()
    
    item_list[[1]]<- h2("Select colour for each state")
    
    default_choices_colour=vector()
    default_choices_colour=c("palegreen1","royalblue2","red2","sienna4","yellow4","slategray3",
                             "blue1","brown1","chartreuse2","cyan1","darkgray","firebrick3",
                             "gold","darkorange2","lightsteelblue4","rosybrow2","violetred2",
                             "yellow2","yellowgreen","tan1","lightslateblue","khaki4","gray28",
                             "cyan3","brown4","darkorchid1","goldenrod4","gray63","lightsalmon",
                             "maroon4")
    
    colour_choices_title=vector("character",length = length(myjson2()$P ) )
    
    for (i in 1:length(myjson2()$P)) {
      colour_choices_title[i]=paste0("Colour state"," ",i)
    }
    
    
    for (i in 1:length(myjson2()$P)) {
      
      item_list[[1+i]] <- selectInput(paste0('colourstate',i),label=colour_choices_title[i],
                                      choices= default_choices_colour, selected =default_choices_colour[i] )
      
    }
    
    do.call(tagList, item_list)
    
  })
  
  labels_colour_state<- reactive ({
    
    if (is.null(myjson2())) return()
    
    
    myList<-vector("list",length(myjson2()$P))
    for (i in 1:length(myjson2()$P)) {
      
      myList[[i]]= input[[paste0('colourstate', i)]][1]
      
    }
    
    final_list=unlist(myList, recursive = TRUE, use.names = TRUE)
    final_list
  })
  
  ###################Input covariate patterns##########################
  
  
  #Create the reactive input of covariates
  output$covarinput <- renderUI({
    
    #if (is.null(myjson2())) return()
    
    
    item_list <- list()
    item_list[[1]] <- h2("Covariate patterns")
    
    v=vector()
    for (i in 1:myjson2()$Nats) {
      v[i]=myjson2()$cov$atlist[i]
    }
    
    default_choices_cov=v
    
    for (i in 1:myjson2()$Nats) {
      item_list[[i+1]] <- textInput(paste0('cov', i),default_choices_cov[i], default_choices_cov[i])
    }
    
    do.call(tagList, item_list)
    
  })
  
  labels_cov<- reactive ({
    
    # if (is.null(myjson2())) return()
    
    
    myList<-vector("list",myjson2()$Nats)
    for (i in 1:myjson2()$Nats) {
      
      myList[[i]]= input[[paste0('cov', i)]][1]
    }
    final_list=unlist(myList, recursive = TRUE, use.names = TRUE)
    final_list 
    
  })
  
  #values <- reactiveValues()
  #
  #observe({
  #  labels_experimental=labels_cov()
  #  if (!(is.null(labels_experimental))){
  #    values$data <- labels_experimental
  #  }
  #})
  
  
  
  ###############################################################
  ######### Input hazard colours ################################
  ###############################################################
  
  #output$colourinput_trans <- renderUI ({
  #  
  #  if (is.null(myjson2())) return()
  #  
  #  item_list <- list()
  #  
  #  item_list[[1]]<- h2("Select colour for each transition")
  #  
  #  default_choices_colour=vector()
  #  default_choices_colour=c("tan1","lightslateblue","khaki4","gray28",
  #                           "cyan3","brown4","darkorchid1","goldenrod4","gray63","lightsalmon",
  #                           "maroon4","palegreen1","royalblue2","red2","sienna4","yellow4","slategray3",
  #                           "blue1","brown1","chartreuse2","cyan1","darkgray","firebrick3",
  #                           "gold","darkorange2","lightsteelblue4","rosybrow2","violetred2",
  #                           "yellow2","yellowgreen")
  #  
  #  colour_choices_title=vector("character",length = length(myjson2()$h ) )
  #  
  #  for (i in 1:length(myjson2()$h)) {
  #    colour_choices_title[i]=paste0("Colour transition"," ",i)
  #  }
  #  
  #  
  #  for (i in 1:length(myjson2()$h)) {
  #    
  #    item_list[[1+i]] <- selectInput(paste0('colourtrans',i),label=colour_choices_title[i],
  #                                    choices= default_choices_colour, selected =default_choices_colour[i] )
  #    
  #  }
  #  
  #  do.call(tagList, item_list)
  #  
  #})
  #
  #labels_colour_trans<- reactive ({
  #  
  #  if (is.null(myjson2())) return()
  #  
  #  
  #  myList<-vector("list",length(myjson2()$h))
  #  
  #  for (i in 1:length(myjson2()$h)) {
  #    
  #    myList[[i]]= input[[paste0('colourtrans', i)]][1]
  #    
  #  }
  #  
  #  final_list=unlist(myList, recursive = TRUE, use.names = TRUE)
  #  final_list
  #})
  #
  
  output$colourinput_trans <- renderUI ({
    
    if (is.null(myjson2())) return()
    
    item_list <- list()
    
    item_list[[1]]<- h2("Select colour for each transition")
    
    default_choices_colour=vector()
    default_choices_colour=c("tan1","lightslateblue","khaki4","gray28",
                             "cyan3","brown4","darkorchid1","goldenrod4","gray63","lightsalmon",
                             "maroon4","palegreen1","royalblue2","red2","sienna4","yellow4","slategray3",
                             "blue1","brown1","chartreuse2","cyan1","darkgray","firebrick3",
                             "gold","darkorange2","lightsteelblue4","rosybrow2","violetred2",
                             "yellow2","yellowgreen")
    
    tmat_temp=myjson2()$tmat[as.numeric(input$select),]
    
    
    colour_choices_title=vector("character",length = length(which(!is.na(tmat_temp))) )
    
    
    tr_start_state=vector()
    
    for (k in 1:length(which(!is.na(tmat_temp)))  ) {
      tr_start_state[k]=as.numeric(input$select)
    }
    
    tr_end_state=vector()
    for (k in 1:length(which(!is.na(tmat_temp)))  ) {
      tr_end_state[k]=which(!is.na(tmat_temp))[k]
    }
    
    colour_choices_title=vector()
    
    for (i in 1:length(which(!is.na(tmat_temp)))  )  {
      
      colour_choices_title[i]=paste0('Colour for transition'," ", tr_start_state[i],"->",tr_end_state[i])  }
    
    
    for (i in 1:length(which(!is.na(tmat_temp))) ) {
      
      item_list[[1+i]] <- selectInput(paste0('colourtrans',i),label=colour_choices_title[i],
                                      choices= default_choices_colour, selected =default_choices_colour[i] )
      
    }
    
    do.call(tagList, item_list)
    
  })
  
  labels_colour_trans<- reactive ({
    
    if (is.null(myjson2()$haz)) return()
    
    tmat_temp=myjson2()$tmat[as.numeric(input$select),]
    
    myList<-vector("list",length(which(!is.na(tmat_temp))) )
    
    for (i in 1:length(which(!is.na(tmat_temp))) ) {
      
      myList[[i]]= input[[paste0('colourtrans', i)]][1]
      
    }
    
    final_list=unlist(myList, recursive = TRUE, use.names = TRUE)
    final_list
  })
  
  
  labels_colour_trans<- reactive ({
    
    if (is.null(myjson2()$haz)) return()
    
    tmat_temp=myjson2()$tmat[as.numeric(input$select),]
    
    myList<-vector("list",length(which(!is.na(tmat_temp))) )
    
    for (i in 1:length(which(!is.na(tmat_temp))) ) {
      
      myList[[i]]= input[[paste0('colourtrans', i)]][1]
      
    }
    
    final_list=unlist(myList, recursive = TRUE, use.names = TRUE)
    final_list
  })
  
  # ############### Input states ###############################
  
  
  
  
  output$statesinput <- renderUI({
    
    if (is.null(myjson2())) return()
    
    item_list <- list()
    
    item_list[[1]] <- h2("To states")
    
    title_choices_state=vector()
    
    for (i in 1:length(myjson2()$P)) {
      title_choices_state[i]=paste0("State"," ",input$select,selectend()[i])
    }
    
    
    
    
    default_choices_state=vector()
    
    if (is.null(myjson1() )) {
      
      if ( (input$loadtype=="json"|input$loadtype=="csv") & input$aimtype=="present" )  {
        
        if (length(myjson2()$statenames)==length(myjson2()$P) ) {
          for (i in 1:length(myjson2()$P)) {
            default_choices_state[i]=myjson2()$statenames[i] 
          }
        }
        
        else if ( (length(myjson2()$statenames)!=length(myjson2()$P) ) | is.null(myjson2()$statenames)) { 
          for (i in 1:length(myjson2()$P)) {
            default_choices_state[i]=paste0("State"," ",input$select,selectend()[i])
          }
        }
        
      }
      
      if ((input$loadtype=="json"|input$loadtype=="csv") & input$aimtype=="compare" )  {
        
        if (length(myjson2()$statenames)==length(myjson2()$P)/2) {
          
          for (i in 1:(length(myjson2()$P)/2))  {
            
            default_choices_state[i]=myjson2()$statenames[i]
            default_choices_state[(length(myjson2()$P)/2)+i]=myjson2()$statenames[i]
          }
        }
        
        else if ( (length(myjson2()$statenames)!=length(myjson2()$P/2) ) | is.null(myjson2()$statenames)) { 
          
          for (i in 1:length(myjson2()$P)) {
            default_choices_state[i]=paste0("State"," ",input$select,selectend()[i])
            default_choices_state[(length(myjson2()$P)/2)+i]=paste0("State"," ",input$select,selectend()[i],"2nd approach") 
            
          }
        }
        
      }
      
    }
    
    if (!is.null(myjson1() )) {
      
      
      
      if (input$aimtype=="present") {
        
        for (i in 1:length(labels_states_box())) {
          default_choices_state[i]=labels_states_box()[i]
        }
        
      }
      
      
      if (input$aimtype=="compare") {
        
        
        for (i in 1:(length(myjson2()$P)/2)) {
          default_choices_state[i]=labels_states_box()[i]
          default_choices_state[(length(myjson2()$P)/2)+i]=paste0(labels_states_box()[i]," 2nd approach")
        }
        
      }
      
    }
    
    
    
    
    for (i in 1:length(myjson2()$P)) {
      item_list[[1+i]] <- textInput(paste0('state',i),title_choices_state[i],default_choices_state[i])
    }
    
    do.call(tagList, item_list)
  })
  
  
  
  
  labels_state<- reactive ({
    
    if (is.null(myjson2())) return()
    
    myList<-vector("list",length(myjson2()$P))
    
    for (i in 1:length(myjson2()$P)) {
      myList[[i]]= input[[paste0('state', i)]][1]
    }
    final_list=unlist(myList, recursive = TRUE, use.names = TRUE)
    final_list
  })
  
  
  output$select<- renderUI ({
    
    if (is.null(myjson1_5())) return()
    
    radioButtons(inputId="select", label="Select the probabilities
                                  From state:", 
                 choices=unique(sub("_to_.*","", sub("P_","",names(myjson1_5()$select) )) ),
                 selected = unique(sub("_to_.*","", sub("P_","",names(myjson1_5()$select) ))  )[1]   )
  })
  
  ### Recombine the isolated input of from state to define the ending of names specifind the end states  
  selectend<-reactive ({
    
    if (is.null(myjson1_5() )) return()
    
    cond_select<-which(startsWith(names(myjson1_5()), paste0('P_',input$select))  & 
                         !startsWith(names(myjson1_5()), 'P_diff' ) &  !startsWith(names(myjson1_5()), 'P_ratio' ) &
                         !endsWith(names(myjson1_5()), 'uci' ) & !endsWith(names(myjson1_5()), 'lci') )
    
    names=names(myjson1_5()[cond_select])
    
    v=vector()
    for (i in 1:length(cond_select)) {
      v[i]=sub("P_[[:digit:]]+","",names[i])  
    }
    v
  })
  
  #### select which of the defined covariate patterns you want
  output$includecov<- renderUI ({
    if (is.null(myjson1_5() )) return()
    
    radioButtons(inputId="includecov", label="Manually select covariate patterns", 
                 choices=c("Yes","No") ,
                 selected = "No"   )
  })
  
  
  
  
  
  output$selectcov<- renderUI ({
    if (is.null(myjson1_5() )) return("Provide the json file with the predictions")
    
    item_list <- list()
    
    item_list[[1]] <- paste0("Reference covariate pattern","  :  ",myjson1_5()$atlist[1])
    
    if (input$includecov == 'Yes')  {
      
      if (length(myjson1_5()$atlist)>1) {
        item_list[[2]] <-   checkboxGroupInput("selectcov","Select extra covariate patterns 
                                             (at least one)",
                                               choices= myjson1_5()$atlist[-1] ,
                                               selected = myjson1_5()$atlist[-1] )
      }
      
      else return("You have included only one covariate pattern in your analysis")
    }
    do.call(tagList, item_list)
    
  })
  
  
  
  
  
  
  #### Turn the selected covariate patterns into a vector of numbers corresponding
  #### to the order of the covariate patterns element in the atlist
  covselect_char<- reactive ({
    
    shiny::validate(
      need(!is.null(input$selectcov) , "Please select at least 1 covariate pattern")
    )
    
    final_list=vector()
    
    
    myList<- input[['selectcov']]
    
    final_list=unlist(myList, recursive = TRUE, use.names = TRUE)
    
    final_list
    
  })
  
  
  covselect<- reactive ({
    
    tonumber=vector()
    
    shiny::validate(
      need(!is.null(input$selectcov) , "Please select at least 1 covariate pattern")
    )
    
    # if (is.null(input$selectcov)) {tonumber=0}
    
    # else if (!is.null(input$selectcov)) {
    
    for (i in 1:length(covselect_char())) {
      tonumber[i]= which(myjson1_5()$atlist==covselect_char()[i])
    }
    #}
    tonumber
  })
  
  covselectcontr<- reactive ({
    
    
    tonumber=vector()
    
    if (length(covselect_char())!=0) {
      
      
      for (i in 1:length(covselect_char())) {
        tonumber[i]= which(myjson1_5()$atlist[-1]==covselect_char()[i])
      }
      tonumber=as.integer(tonumber)
    }
    
    tonumber
  })
  
  
  
  
  
  
  
  myjson1 <- reactive ({
    
    
    
      if (input$loadtype=="json") {
        
         if (input$aimtype=="present") {
      
            if (is.null(input$json1_pr) & input$example=="No")  return()
            
            else if (!is.null(input$json1_pr) & input$example=="No" ) {
              
              data= fromJSON(input$json1_pr$datapath, flatten=TRUE)
              
            }
            
            else if (input$example=="Yes" & is.null(input$json1_pr) )  {  
              
              setwd()
              data= fromJSON("msboxes.json", flatten=TRUE)
            }
            

            
            data
         }
        
        
      else if (input$aimtype=="compare") {
          
          if (is.null(input$json1_cp) & input$compare_approach=="No")  return()
          
          else if (!is.null(input$json1_cp) & input$compare_approach=="No" ) {
            
            data= fromJSON(input$json1_cp$datapath, flatten=TRUE)
            
          }
          
          else if (input$compare_approach=="Yes" & is.null(input$json1_cp) )  { 
            setwd()
            data= fromJSON("msboxes.json", flatten=TRUE)
          }
          
          
          
          data
      }
    }
    
    
    
    else if (input$loadtype=="csv") {
      
      if (input$aimtype=="present") {
     
        if (length(which(!is.na(input$tmat_input_pr))==TRUE)==0  & input$example2=="No")  return()
     
        else if (input$example2=="No" & length(which(!is.na(input$tmat_input_pr))==TRUE)!=0 ) {
            data=  fromJSON(json1manual(), flatten=TRUE)
        }
     
        else if (input$example2=="Yes"  )  { #& is.null(json1manual())
          setwd()
          data= fromJSON("msboxes.json", flatten=TRUE)
        }
      
        else if (input$example2=="Yes" & length(which(!is.na(input$tmat_input_pr))==TRUE)!=0 ) return("Not both") #& !is.null(json1manual())

      
      data
      }
      
      
      else if (input$aimtype=="compare") {
        
        if (is.null(json1manual()) & input$compare_approach2=="No")  return()
        
        else if (input$compare_approach2=="No" & !is.null(json1manual()) ) {
          data= fromJSON(json1manual(), flatten=TRUE)
        }
        
        else if (input$compare_approach2=="Yes"  )  { #& is.null(json1manual())
          setwd()
          data= fromJSON("msboxes.json", flatten=TRUE)
        }
        
        else if (input$compare_approach2=="Yes" &  length(which(!is.na(input$tmat_input_cp))==TRUE)!=0  ) return("Not both") #& !is.null(json1manual())
        

        
        data
      }  
      
      
    }
    
    
  })
  
  
  
  
  ####Read in the predictions file and identify the elements of the probabilities
  myjson1_5 <- reactive ({
    
    if (input$loadtype=="json") {
      
      if (input$aimtype=="present") {
      
      
        if (is.null(input$json2) & input$example=="No" ) return("Provide the json file with the predictions")
      
        else if (!is.null(input$json2) ) {
        
          data= fromJSON(input$json2$datapath, flatten=TRUE)
        
         }
        
        else if ( input$example=="Yes"   & is.null(input$json2)) {  #is.null(input$json2) &
          setwd()
          data= fromJSON("predictions_stata_merlin.json", flatten=TRUE)
        
        }
      

      }
      
      else if (input$aimtype=="compare") {
        
         if (  (is.null(input$json2a) | is.null(input$json2b)) & input$compare_approach=="No" )  {return("Provide two json files with the predictions approaches")}
        
         else if (!is.null(input$json2a) & !is.null(input$json2b)  ) {
          
           list2a=fromJSON(input$json2a$datapath, flatten=TRUE)
           list2b=fromJSON(input$json2b$datapath, flatten=TRUE)
           
           
           Nstates=ncol(list2b$tmat)
           Ntransitions=max(list2b$tmat[which(!is.na(list2b$tmat))])
           
           y=vector()
           
           for (i in 1:Nstates) {
             
             for (k in 1:Nstates) {
               

                 j=i+Nstates
                 g=k+Nstates
                 
                 y=sub(paste0("_to_",k),paste0("_to_",g),names(list2b) )
                 names(list2b)=y

             }
           }
           
           is.integer0 <- function(x)
           {
             is.integer(x) && length(x) == 0L
           }
           
           
           if (  !is.integer0(which(startsWith(names(list2b),"User")) ) == TRUE )   {
             
             list2b=list2b[-which(startsWith(names(list2b),"User") == TRUE)]   
             
             names(list2b)
             
           }

           
           for (i in 1:Ntransitions) {
             k= i+ Ntransitions
             names(list2b)=sub(paste0("h",i),paste0("h",k),names(list2b) )
           }
           
           
           ### Create a hypertmatrix####
           
           list2b$tmat2= list2b$tmat+Ntransitions
           
           l <- list(list2b$tmat,list2b$tmat2)
           
           list2b$hypertmat<- as.matrix(bdiag(l))
           list2b$hypertmat[which(list2b$hypertmat==0)]=NA
           
           list2b$hypertmat
           
           list2a=list2a[names(list2a) %in% "tmat" == FALSE] 
           list2b=list2b[names(list2b) %in% "tmat" == FALSE] 
           list2b=list2b[names(list2b) %in% "tmat2" == FALSE] 
           
           list2b$tmat=list2b$hypertmat
           
           data=c(list2a,list2b)
         }
        
        
         else if ( input$compare_approach=="Yes" ) { #(is.null(input$json2a) | is.null(input$json2b)) &
           setwd()
           data= fromJSON("predictions_stata_both_approaches.json", flatten=TRUE)
           
         }
      
        else if (!is.null(input$json2a) & !is.null(input$json2b) & input$compare_approach=="Yes" ) return("Not both")
      }
    }
    
    
    else if (input$loadtype=="csv") {
      
       if (input$aimtype=="present") {
      
      
          if (is.null(json2manual()) & input$example2=="No") return("Provide the csv file with the predictions")
      
          else if (!is.null(json2manual())  & input$example2=="No") { #& input$example=="No"
        
           data= fromJSON(json2manual(), flatten=TRUE)
        
         }
      
          else if ( input$example2=="Yes"  & is.null(json2manual())) {  #& is.null(json2manual())
            setwd()
            data= fromJSON("predictions_stata_merlin.json", flatten=TRUE)

            data
         }
      
         else if ( input$example2=="Yes" & !is.null(json2manual())) return("Not both")
      }
      
      
      else if (input$aimtype=="compare") {
        
        
        if (is.null(json2manual()) & input$compare_approach2=="No" ) return("Provide the csv file with the predictions")
        
        else if (!is.null(json2manual()) & input$compare_approach2=="No" ) {
          
          data= fromJSON(json2manual(), flatten=TRUE)
          data
        }
      
        
        else if (  input$compare_approach2=="Yes" & is.null(json2manual()) ) { 
          setwd()
          data= fromJSON("predictions_stata_both_approaches.json", flatten=TRUE)
          data 
        }
        
        else if (  input$compare_approach2=="Yes" & !is.null(json2manual()) ) return("Not both")
      }
    } 
    
    
    
    ##Save all probabilities as a separate list
    cond_P_select<-which(startsWith(names(data), 'P') & !startsWith(names(data), 'P_diff') & !startsWith(names(data),'P_ratio') &
                           !endsWith(names(data), 'uci' ) & !endsWith(names(data), 'lci') )
    
    data$select=data[cond_P_select]
    
    data
    
  })
  
  

  
  #### Isolate the from state probability fragment so that you can choose the cluster of probabilities you are going to use
  output$select<- renderUI ({
    
    if (is.null(myjson1_5())) return()
    
    radioButtons(inputId="select", label="Select conditional starting state", 
                 choices=unique(sub("_to_.*","", sub("P_","",names(myjson1_5()$select) )) ),
                 selected = unique(sub("_to_.*","", sub("P_","",names(myjson1_5()$select) ))  )[1]   )
  })
  
  ### Reconbine the isolated input of from state to define the ending of names specifind the end states  
  selectend<-reactive ({
    
    if (is.null(myjson1_5() )) return()
    
    cond_select<-which(startsWith(names(myjson1_5()), paste0('P_',input$select))  & 
                         !startsWith(names(myjson1_5()), 'P_diff' ) &  !startsWith(names(myjson1_5()), 'P_ratio' ) &
                         !endsWith(names(myjson1_5()), 'uci' ) & !endsWith(names(myjson1_5()), 'lci') )
    
    names=names(myjson1_5()[cond_select])
    
    v=vector()
    for (i in 1:length(cond_select)) {
      v[i]=sub("P_[[:digit:]]+","",names[i])  
    }
    v
  })
  
  
  selectend_h<-reactive ({
    
    if (is.null(myjson1_5() )) return()
    
    cond_select<-which(startsWith(names(myjson1_5()), paste0('Haz_',input$select))  & 
                         !startsWith(names(myjson1_5()), 'Haz_diff' ) &  !startsWith(names(myjson1_5()), 'Haz_ratio' ) &
                         !endsWith(names(myjson1_5()), 'uci' ) & !endsWith(names(myjson1_5()), 'lci') )
    
    names=names(myjson1_5()[cond_select])
    
    v=vector()
    for (i in 1:length(cond_select)) {
      v[i]=sub("Haz_[[:digit:]]+","",names[i])  
    }
    v
  })
  
  #### select which of the defined covariate patterns you want
  output$includecov<- renderUI ({
    if (is.null(myjson1_5() )) return()
    
    radioButtons(inputId="includecov", label="Manually select covariate patterns", 
                 choices=c("Yes","No") ,
                 selected = "No"   )
  })
  
  
  
  
  
  output$selectcov<- renderUI ({
    if (is.null(myjson1_5() )) return("Provide the json file with the predictions")
    
    item_list <- list()
    
    item_list[[1]] <- paste0("Reference covariate pattern","  :  ",myjson1_5()$atlist[1])
    
    if (input$includecov == 'Yes')  {
      
      
      if (length(myjson1_5()$atlist)>1) {
        item_list[[2]] <-   checkboxGroupInput("selectcov","Select extra covariate patterns 
                                             (at least one)",
                                               choices= myjson1_5()$atlist[-1] ,
                                               selected = myjson1_5()$atlist[-1] )
      }
      
      else return("You have included only one covariate pattern in your analysis")
    }
    do.call(tagList, item_list)
    
  })
  
  
  
  
  
  
  #### Turn the selected covariate patterns into a vector of numbers corresponding
  #### to the order of the covariate patterns element in the atlist
  covselect_char<- reactive ({
    
    shiny::validate(
      need(!is.null(input$selectcov) , "Please select at least 1 covariate pattern")
    )
    
    final_list=vector()
    
    
    myList<- input[['selectcov']]
    
    final_list=unlist(myList, recursive = TRUE, use.names = TRUE)
    
    final_list
    
  })
  
  
  covselect<- reactive ({
    
    tonumber=vector()
    
    shiny::validate(
      need(!is.null(input$selectcov) , "Please select at least 1 covariate pattern")
    )
    
    # if (is.null(input$selectcov)) {tonumber=0}
    
    # else if (!is.null(input$selectcov)) {
    
    for (i in 1:length(covselect_char())) {
      tonumber[i]= which(myjson1_5()$atlist==covselect_char()[i])
    }
    #}
    tonumber
  })
  
  covselectcontr<- reactive ({
    
    
    tonumber=vector()
    
    if (length(covselect_char())!=0) {
      
      
      for (i in 1:length(covselect_char())) {
        tonumber[i]= which(myjson1_5()$atlist[-1]==covselect_char()[i])
      }
      tonumber=as.integer(tonumber)
    }
    
    tonumber
  })
  
  
  
  
  myjson2 <- reactive ({
    
    
    data= myjson1_5()
    
    
    cond_select_P<-which(startsWith(names(data), paste0('P_',input$select))  &
                           !endsWith(names(data), 'uci' ) & !endsWith(names(data), 'lci') )
    
    cond_select_P_diff<-which(startsWith(names(data), paste0('P_diff_',input$select))  &
                                !endsWith(names(data), 'uci' ) & !endsWith(names(data), 'lci') )
    
    cond_select_P_ratio<-which(startsWith(names(data), paste0('P_ratio_',input$select))  &
                                 !endsWith(names(data), 'uci' ) & !endsWith(names(data), 'lci') )
    
    cond_exists_P_ci<- which(startsWith(names(data), paste0('P_',input$select))  &
                               (endsWith(names(data), 'uci' ) | endsWith(names(data), 'lci')) )
    
    data$ci_P=cond_exists_P_ci
    
    
    if (length(cond_select_P)==0) {
      cond_P=vector();cond_P_uci=vector();cond_P_lci=vector()
      data$P=NULL;data$P_uci=NULL;data$P_lci=NULL
    }
    
    else if (length(cond_select_P)!=0) { 
      
      if (length(cond_exists_P_ci)!=0) { 
        
        ##Save all probabilities as a separate list
        cond_P=vector()
        for (i in 1:length(cond_select_P)) { cond_P[i]<-which(startsWith(names(data), 
                                                                         paste0('P_',input$select,selectend()[i]) ) & !startsWith(names(data), 'P_diff') & 
                                                                !startsWith(names(data),'P_ratio') & !endsWith(names(data), 'uci' ) & !endsWith(names(data), 'lci') ) }
        
        cond_P_uci=vector()
        for (i in 1:length(cond_select_P)) { cond_P_uci[i]<-which(startsWith(names(data), paste0('P_',input$select,selectend()[i])) & 
                                                                    !startsWith(names(data), 'P_diff') &  !startsWith(names(data),'P_ratio') &  endsWith(names(data), 'uci' ))}
        
        cond_P_lci=vector()
        for (i in 1:length(cond_select_P)) { cond_P_lci[i]<-which(startsWith(names(data), paste0('P_',input$select,selectend()[i])) & !startsWith(names(data), 'P_diff') & 
                                                                    !startsWith(names(data),'P_ratio') &  endsWith(names(data), 'lci' ))   }
      }
      
      else if (length(cond_exists_P_ci)==0) { 
        
        cond_P=vector();cond_P_uci=vector();cond_P_lci=vector()
        
        for (i in 1:length(cond_select_P)) { cond_P[i]<-which(startsWith(names(data), paste0('P_',input$select,selectend()[i]) ) & !startsWith(names(data), 'P_diff') & 
                                                                !startsWith(names(data),'P_ratio') & !endsWith(names(data), 'uci' ) & !endsWith(names(data), 'lci') ) }
      }
    }
    
    
    if (length(cond_select_P_diff)==0) {
      cond_P_diff=vector();cond_P_diff_uci=vector();cond_P_diff_lci=vector()
      data$Pd=NULL;data$Pd_uci=NULL;data$Pd_lci=NULL
    }
    
    else if (length(cond_select_P_diff)!=0) { 
      
      if (length(cond_exists_P_ci)!=0) { 
        
        cond_P_diff=vector()
        for (i in 1:length(cond_select_P_diff)) { cond_P_diff[i]<- which(startsWith(names(data), paste0('P_diff_',input$select,selectend()[i])) &
                                                                           !endsWith(names(data), 'uci' ) & !endsWith(names(data), 'lci')  ) }
        cond_P_diff_uci=vector()
        for (i in 1:length(cond_select_P_diff)) { cond_P_diff_uci[i]<- which(startsWith(names(data), 
                                                                                        paste0('P_diff_',input$select,selectend()[i])) & endsWith(names(data), 'uci' ) ) }
        
        cond_P_diff_lci=vector()
        for (i in 1:length(cond_select_P_diff)) { cond_P_diff_lci[i]<- which(startsWith(names(data), 
                                                                                        paste0('P_diff_',input$select,selectend()[i])) & endsWith(names(data), 'lci' ) ) }
      }
      
      else if (length(cond_exists_P_ci)==0) { 
        
        cond_P_diff_uci=vector();cond_P_diff_lci=vector()
        cond_P_diff=vector()
        for (i in 1:length(cond_select_P_diff)) { cond_P_diff[i]<- which(startsWith(names(data), paste0('P_diff_',input$select,selectend()[i])) &
                                                                           !endsWith(names(data), 'uci' ) & !endsWith(names(data), 'lci')  ) }
      }
    }
    
    if (length(cond_select_P_ratio)==0) {
      cond_P_ratio=vector();cond_P_ratio_uci=vector();cond_P_ratio_lci=vector()
      data$Pr=NULL;data$Pr_uci=NULL;data$Pr_lci=NULL
    }
    
    else if (length(cond_select_P_ratio)!=0) { 
      
      if (length(cond_exists_P_ci)!=0) { 
        
        cond_P_ratio=vector()
        for (i in 1:length(cond_select_P_ratio)) { cond_P_ratio[i]<- which(startsWith(names(data), paste0('P_ratio_',input$select,selectend()[i])) & 
                                                                             !endsWith(names(data), 'uci' ) & !endsWith(names(data), 'lci')  ) }
        cond_P_ratio_uci=vector()
        for (i in 1:length(cond_select_P_ratio)) { cond_P_ratio_uci[i]<- which(startsWith(names(data),
                                                                                          paste0('P_ratio_',input$select,selectend()[i])) & endsWith(names(data), 'uci' ) ) }
        
        cond_P_ratio_lci=vector()
        for (i in 1:length(cond_select_P_ratio)) { cond_P_ratio_lci[i]<- which(startsWith(names(data), 
                                                                                          paste0('P_ratio_',input$select,selectend()[i])) & endsWith(names(data), 'lci' ) ) }
      }
      
      else if (length(cond_exists_P_ci)==0) { 
        
        cond_P_ratio_uci=vector();cond_P_ratio_lci=vector()
        cond_P_ratio=vector()
        for (i in 1:length(cond_select_P_ratio)) { cond_P_ratio[i]<- which(startsWith(names(data), paste0('P_ratio_',input$select,selectend()[i])) &
                                                                             !endsWith(names(data), 'uci' ) & !endsWith(names(data), 'lci')  ) }
      }
    }
    
    
    
    data$P=data[cond_P]
    data$P_uci=data[cond_P_uci]
    data$P_lci=data[cond_P_lci] 
    
    data$Pd=data[cond_P_diff]
    data$Pd_uci=data[cond_P_diff_uci]
    data$Pd_lci=data[cond_P_diff_lci]
    
    data$Pr=data[cond_P_ratio]
    data$Pr_uci=data[cond_P_ratio_uci]
    data$Pr_lci=data[cond_P_ratio_lci]
    
    if (input$includecov == 'Yes')  {
      
      for (i in 1:length(cond_select_P)) {
        data$P[[i]]     =as.data.frame(as.matrix(data$P[[i]])[c(1,covselect()),])
        data$P_uci[[i]] =as.data.frame(as.matrix(data$P_uci[[i]])[c(1,covselect()),])
        data$P_lci[[i]] =as.data.frame(as.matrix(data$P_lci[[i]])[c(1,covselect()),])
      }
      for (i in 1:length(cond_select_P_diff)) {
        data$Pd[[i]]    =as.data.frame(as.matrix(data$Pd[[i]])[covselectcontr(),])
        data$Pd_uci[[i]]=as.data.frame(as.matrix(data$Pd_uci[[i]])[covselectcontr(),])
        data$Pd_lci[[i]]=as.data.frame(as.matrix(data$Pd_lci[[i]])[covselectcontr(),])
      }
      for (i in 1:length(cond_select_P_ratio)) {
        data$Pr[[i]]    =as.data.frame(as.matrix(data$Pr[[i]])[covselectcontr(),])
        data$Pr_uci[[i]]=as.data.frame(as.matrix(data$Pr_uci[[i]])[covselectcontr(),])
        data$Pr_lci[[i]]=as.data.frame(as.matrix(data$Pr_lci[[i]])[covselectcontr(),])
        
      }
      
    }  
    

    
    
    ##Save all los as a separate list
    cond_haz_all<-which(startsWith(names(data), 'Haz_')  
                      & !startsWith(names(data), 'Haz_diff') & !startsWith(names(data),'Haz_ratio') &
                        !endsWith(names(data), 'uci' ) & !endsWith(names(data), 'lci') )
    
        if (length(cond_haz_all)==0) {
            data$haz_all=NULL
        }
        else {  
          
                if (input$includecov == 'No')  {
                  data$haz_all=data[cond_haz_all]
                }
                
                if (input$includecov == 'Yes')  {
                  data$haz_all=data[cond_haz_all]
                  for (i in 1:data$Ntransitions) {
                    data$haz_all[[i]]     =as.data.frame(as.matrix(data$haz_all[[i]])[c(1,covselect()),])
                  }
                }
      }
          

    
   cond_select_haz<-which(startsWith(names(data), paste0('Haz_',input$select))  &
                            !endsWith(names(data), 'uci' ) & !endsWith(names(data), 'lci') )
   
   cond_select_haz_diff<-which(startsWith(names(data), paste0('Haz_diff_',input$select))  &
                                 !endsWith(names(data), 'uci' ) & !endsWith(names(data), 'lci') )
   
   cond_select_haz_ratio<-which(startsWith(names(data), paste0('Haz_ratio_',input$select))  &
                                  !endsWith(names(data), 'uci' ) & !endsWith(names(data), 'lci') )
   
   cond_exists_haz_ci<- which(startsWith(names(data), paste0('Haz_',input$select))  &
                                (endsWith(names(data), 'uci' ) | endsWith(names(data), 'lci')) )
   
   data$ci_haz=cond_exists_haz_ci
   
   if (length(cond_select_haz)==0) {
     cond_haz=vector();cond_haz_uci=vector();cond_haz_lci=vector()
     data$haz=NULL;data$haz_uci=NULL;data$haz_lci=NULL
   }
   
   else if (length(cond_select_haz)!=0) { 
     
     if (length(cond_exists_haz_ci)!=0) { 
       
       ##Save all probabilities as a separate list
       cond_haz=vector()
       for (i in 1:length(cond_select_haz)) { cond_haz[i]<-which(startsWith(names(data), paste0('Haz_',input$select,selectend_h()[i]) ) 
                                                                 & !startsWith(names(data), 'Haz_diff') & !startsWith(names(data),'Haz_ratio') &
                                                                   !endsWith(names(data), 'uci' ) & !endsWith(names(data), 'lci') ) }
       
       cond_haz_uci=vector()
       for (i in 1:length(cond_select_haz)) { cond_haz_uci[i]<-which(startsWith(names(data), paste0('Haz_',input$select,selectend_h()[i])) & 
                                                                       !startsWith(names(data), 'Haz_diff') &  !startsWith(names(data),'Haz_ratio') &  endsWith(names(data), 'uci' ))}
       
       cond_haz_lci=vector()
       for (i in 1:length(cond_select_haz)) { cond_haz_lci[i]<-which(startsWith(names(data), paste0('Haz_',input$select,selectend_h()[i])) & 
                                                                       !startsWith(names(data), 'Haz_diff') & !startsWith(names(data),'Haz_ratio') &  endsWith(names(data),'lci'))   }
     }
     
     else if (length(cond_exists_haz_ci)==0) { 
       
       cond_haz=vector();cond_haz_uci=vector();cond_haz_lci=vector()
       
       for (i in 1:length(cond_select_haz)) { cond_haz[i]<-which(startsWith(names(data), paste0('Haz_',input$select,selectend_h()[i]) ) &
                                                                   !startsWith(names(data), 'Haz_diff') & !startsWith(names(data),'Haz_ratio') & !endsWith(names(data), 'uci' ) &
                                                                   !endsWith(names(data), 'lci') ) }
     }
   }
   
   
   if (length(cond_select_haz_diff)==0) {
     cond_haz_diff=vector();cond_haz_diff_uci=vector();cond_haz_diff_lci=vector()
     data$hazd=NULL;data$hazd_uci=NULL;data$hazd_lci=NULL
   }
   
   else if (length(cond_select_haz_diff)!=0) { 
     
     if (length(cond_exists_haz_ci)!=0) { 
       
       cond_haz_diff=vector()
       for (i in 1:length(cond_select_haz_diff)) { cond_haz_diff[i]<- which(startsWith(names(data), paste0('Haz_diff_',input$select,selectend_h()[i])) &
                                                                              !endsWith(names(data), 'uci' ) & !endsWith(names(data), 'lci')  ) }
       cond_haz_diff_uci=vector()
       for (i in 1:length(cond_select_haz_diff)) { cond_haz_diff_uci[i]<- which(startsWith(names(data), 
                                                                                           paste0('Haz_diff_',input$select,selectend_h()[i])) & endsWith(names(data), 'uci' ) ) }
       
       cond_haz_diff_lci=vector()
       for (i in 1:length(cond_select_haz_diff)) { cond_haz_diff_lci[i]<- which(startsWith(names(data), 
                                                                                           paste0('Haz_diff_',input$select,selectend_h()[i])) & endsWith(names(data), 'lci' ) ) }
     }
     
     else if (length(cond_exists_haz_ci)==0) { 
       
       cond_haz_diff_uci=vector();cond_haz_diff_lci=vector()
       cond_haz_diff=vector()
       for (i in 1:length(cond_select_haz_diff)) { cond_haz_diff[i]<- which(startsWith(names(data), paste0('Haz_diff_',input$select,selectend_h()[i])) &
                                                                              !endsWith(names(data), 'uci' ) & !endsWith(names(data), 'lci')  ) }
     }
   }
   
   if (length(cond_select_haz_ratio)==0) {
     cond_haz_ratio=vector();cond_haz_ratio_uci=vector();cond_haz_ratio_lci=vector()
     data$hazr=NULL;data$hazr_uci=NULL;data$hazr_lci=NULL
   }
   
   else if (length(cond_select_haz_ratio)!=0) { 
     
     if (length(cond_exists_haz_ci)!=0) { 
       
       cond_haz_ratio=vector()
       for (i in 1:length(cond_select_haz_ratio)) { cond_haz_ratio[i]<- which(startsWith(names(data), paste0('Haz_ratio_',input$select,selectend_h()[i])) & 
                                                                                !endsWith(names(data), 'uci' ) & !endsWith(names(data), 'lci')  ) }
       cond_haz_ratio_uci=vector()
       for (i in 1:length(cond_select_haz_ratio)) { cond_haz_ratio_uci[i]<- which(startsWith(names(data),
                                                                                             paste0('Haz_ratio_',input$select,selectend_h()[i])) & endsWith(names(data), 'uci' ) ) }
       
       cond_haz_ratio_lci=vector()
       for (i in 1:length(cond_select_haz_ratio)) { cond_haz_ratio_lci[i]<- which(startsWith(names(data), 
                                                                                             paste0('Haz_ratio_',input$select,selectend_h()[i])) & endsWith(names(data), 'lci' ) ) }
     }
     
     else if (length(cond_exists_haz_ci)==0) { 
       
       cond_haz_ratio_uci=vector();cond_haz_ratio_lci=vector()
       cond_haz_ratio=vector()
       for (i in 1:length(cond_select_haz_ratio)) { cond_haz_ratio[i]<- which(startsWith(names(data), paste0('Haz_ratio_',input$select,selectend_h()[i])) &
                                                                                !endsWith(names(data), 'uci' ) & !endsWith(names(data), 'lci')  ) }
     }
   }
   
   
   data$haz=data[cond_haz]
   data$haz_uci=data[cond_haz_uci]
   data$haz_lci=data[cond_haz_lci] 
   
   data$hazd=data[cond_haz_diff]
   data$hazd_uci=data[cond_haz_diff_uci]
   data$hazd_lci=data[cond_haz_diff_lci]
   
   data$hazr=data[cond_haz_ratio]
   data$hazr_uci=data[cond_haz_ratio_uci]
   data$hazr_lci=data[cond_haz_ratio_lci]
   
   if (input$includecov == 'Yes')  {
     
     for (i in 1:length(cond_select_haz)) {
       data$haz[[i]]     =as.data.frame(as.matrix(data$haz[[i]])[c(1,covselect()),])
       data$haz_uci[[i]] =as.data.frame(as.matrix(data$haz_uci[[i]])[c(1,covselect()),])
       data$haz_lci[[i]] =as.data.frame(as.matrix(data$haz_lci[[i]])[c(1,covselect()),])
     }
     for (i in 1:length(cond_select_haz_diff)) {
       data$hazd[[i]]    =as.data.frame(as.matrix(data$hazd[[i]])[covselectcontr(),])
       data$hazd_uci[[i]]=as.data.frame(as.matrix(data$hazd_uci[[i]])[covselectcontr(),])
       data$hazd_lci[[i]]=as.data.frame(as.matrix(data$hazd_lci[[i]])[covselectcontr(),])
     }
     for (i in 1:length(cond_select_haz_ratio)) {
       data$hazr[[i]]    =as.data.frame(as.matrix(data$hazr[[i]])[covselectcontr(),])
       data$hazr_uci[[i]]=as.data.frame(as.matrix(data$hazr_uci[[i]])[covselectcontr(),])
       data$hazr_lci[[i]]=as.data.frame(as.matrix(data$hazr_lci[[i]])[covselectcontr(),])
     }
   }
  
  
  
  
  
    
#    
    ##Save all los as a separate list
    
    
    cond_select_los<-which(startsWith(names(data), paste0('Los_',input$select))  &
                             !endsWith(names(data), 'uci' ) & !endsWith(names(data), 'lci') )
    
    cond_select_los_diff<-which(startsWith(names(data), paste0('Los_diff_',input$select))  &
                                  !endsWith(names(data), 'uci' ) & !endsWith(names(data), 'lci') )
    
    cond_select_los_ratio<-which(startsWith(names(data), paste0('Los_ratio_',input$select))  &
                                   !endsWith(names(data), 'uci' ) & !endsWith(names(data), 'lci') )
    
    cond_exists_los_ci<- which(startsWith(names(data), paste0('Los_',input$select))  &
                                 (endsWith(names(data), 'uci' ) | endsWith(names(data), 'lci')) )
    
    data$ci_los=cond_exists_los_ci
    
    if (length(cond_select_los)==0) {
      cond_los=vector();cond_los_uci=vector();cond_los_lci=vector()
      data$los=NULL;data$los_uci=NULL;data$los_lci=NULL
    }
    
    else if (length(cond_select_los)!=0) { 
      
      if (length(cond_exists_los_ci)!=0) { 
        
        ##Save all probabilities as a separate list
        cond_los=vector()
        for (i in 1:length(cond_select_los)) { cond_los[i]<-which(startsWith(names(data), paste0('Los_',input$select,selectend()[i]) ) 
                                                                  & !startsWith(names(data), 'Los_diff') & !startsWith(names(data),'Los_ratio') &
                                                                    !endsWith(names(data), 'uci' ) & !endsWith(names(data), 'lci') ) }
        
        cond_los_uci=vector()
        for (i in 1:length(cond_select_los)) { cond_los_uci[i]<-which(startsWith(names(data), paste0('Los_',input$select,selectend()[i])) & 
                                                                        !startsWith(names(data), 'Los_diff') &  !startsWith(names(data),'Los_ratio') &  endsWith(names(data), 'uci' ))}
        
        cond_los_lci=vector()
        for (i in 1:length(cond_select_los)) { cond_los_lci[i]<-which(startsWith(names(data), paste0('Los_',input$select,selectend()[i])) & 
                                                                        !startsWith(names(data), 'Los_diff') & !startsWith(names(data),'Los_ratio') &  endsWith(names(data),'lci'))   }
      }
      
      else if (length(cond_exists_los_ci)==0) { 
        
        cond_los=vector();cond_los_uci=vector();cond_los_lci=vector()
        
        for (i in 1:length(cond_select_los)) { cond_los[i]<-which(startsWith(names(data), paste0('Los_',input$select,selectend()[i]) ) &
                                                                    !startsWith(names(data), 'Los_diff') & !startsWith(names(data),'Los_ratio') & !endsWith(names(data), 'uci' ) &
                                                                    !endsWith(names(data), 'lci') ) }
      }
    }
    
    
    if (length(cond_select_los_diff)==0) {
      cond_los_diff=vector();cond_los_diff_uci=vector();cond_los_diff_lci=vector()
      data$losd=NULL;data$losd_uci=NULL;data$losd_lci=NULL
    }
    
    else if (length(cond_select_los_diff)!=0) { 
      
      if (length(cond_exists_los_ci)!=0) { 
        
        cond_los_diff=vector()
        for (i in 1:length(cond_select_los_diff)) { cond_los_diff[i]<- which(startsWith(names(data), paste0('Los_diff_',input$select,selectend()[i])) &
                                                                               !endsWith(names(data), 'uci' ) & !endsWith(names(data), 'lci')  ) }
        cond_los_diff_uci=vector()
        for (i in 1:length(cond_select_los_diff)) { cond_los_diff_uci[i]<- which(startsWith(names(data), 
                                                                                            paste0('Los_diff_',input$select,selectend()[i])) & endsWith(names(data), 'uci' ) ) }
        
        cond_los_diff_lci=vector()
        for (i in 1:length(cond_select_los_diff)) { cond_los_diff_lci[i]<- which(startsWith(names(data), 
                                                                                            paste0('Los_diff_',input$select,selectend()[i])) & endsWith(names(data), 'lci' ) ) }
      }
      
      else if (length(cond_exists_los_ci)==0) { 
        
        cond_los_diff_uci=vector();cond_los_diff_lci=vector()
        cond_los_diff=vector()
        for (i in 1:length(cond_select_los_diff)) { cond_los_diff[i]<- which(startsWith(names(data), paste0('Los_diff_',input$select,selectend()[i])) &
                                                                               !endsWith(names(data), 'uci' ) & !endsWith(names(data), 'lci')  ) }
      }
    }
    
    if (length(cond_select_los_ratio)==0) {
      cond_los_ratio=vector();cond_los_ratio_uci=vector();cond_los_ratio_lci=vector()
      data$losr=NULL;data$losr_uci=NULL;data$losr_lci=NULL
    }
    
    else if (length(cond_select_los_ratio)!=0) { 
      
      if (length(cond_exists_los_ci)!=0) { 
        
        cond_los_ratio=vector()
        for (i in 1:length(cond_select_los_ratio)) { cond_los_ratio[i]<- which(startsWith(names(data), paste0('Los_ratio_',input$select,selectend()[i])) & 
                                                                                 !endsWith(names(data), 'uci' ) & !endsWith(names(data), 'lci')  ) }
        cond_los_ratio_uci=vector()
        for (i in 1:length(cond_select_los_ratio)) { cond_los_ratio_uci[i]<- which(startsWith(names(data),
                                                                                              paste0('Los_ratio_',input$select,selectend()[i])) & endsWith(names(data), 'uci' ) ) }
        
        cond_los_ratio_lci=vector()
        for (i in 1:length(cond_select_los_ratio)) { cond_los_ratio_lci[i]<- which(startsWith(names(data), 
                                                                                              paste0('Los_ratio_',input$select,selectend()[i])) & endsWith(names(data), 'lci' ) ) }
      }
      
      else if (length(cond_exists_los_ci)==0) { 
        
        cond_los_ratio_uci=vector();cond_los_ratio_lci=vector()
        cond_los_ratio=vector()
        for (i in 1:length(cond_select_los_ratio)) { cond_los_ratio[i]<- which(startsWith(names(data), paste0('Los_ratio_',input$select,selectend()[i])) &
                                                                                 !endsWith(names(data), 'uci' ) & !endsWith(names(data), 'lci')  ) }
      }
    }
    
    
    data$los=data[cond_los]
    data$los_uci=data[cond_los_uci]
    data$los_lci=data[cond_los_lci] 
    
    data$losd=data[cond_los_diff]
    data$losd_uci=data[cond_los_diff_uci]
    data$losd_lci=data[cond_los_diff_lci]
    
    data$losr=data[cond_los_ratio]
    data$losr_uci=data[cond_los_ratio_uci]
    data$losr_lci=data[cond_los_ratio_lci]
    
    if (input$includecov == 'Yes')  {
      
      for (i in 1:length(cond_select_los)) {
        data$los[[i]]     =as.data.frame(as.matrix(data$los[[i]])[c(1,covselect()),])
        data$los_uci[[i]] =as.data.frame(as.matrix(data$los_uci[[i]])[c(1,covselect()),])
        data$los_lci[[i]] =as.data.frame(as.matrix(data$los_lci[[i]])[c(1,covselect()),])
      }
      for (i in 1:length(cond_select_los_diff)) {
        data$losd[[i]]    =as.data.frame(as.matrix(data$losd[[i]])[covselectcontr(),])
        data$losd_uci[[i]]=as.data.frame(as.matrix(data$losd_uci[[i]])[covselectcontr(),])
        data$losd_lci[[i]]=as.data.frame(as.matrix(data$losd_lci[[i]])[covselectcontr(),])
      }
      for (i in 1:length(cond_select_los_ratio)) {
        data$losr[[i]]    =as.data.frame(as.matrix(data$losr[[i]])[covselectcontr(),])
        data$losr_uci[[i]]=as.data.frame(as.matrix(data$losr_uci[[i]])[covselectcontr(),])
        data$losr_lci[[i]]=as.data.frame(as.matrix(data$losr_lci[[i]])[covselectcontr(),])
      }
    }
    
    
    ##Save all visit as a separate list
    
    
    cond_select_visit<-which(startsWith(names(data), paste0('Visit_',input$select))  &
                               !endsWith(names(data), 'uci' ) & !endsWith(names(data), 'lci') )
    
    cond_select_visit_diff<-which(startsWith(names(data), paste0('Visit_diff_',input$select))  &
                                    !endsWith(names(data), 'uci' ) & !endsWith(names(data), 'lci') )
    
    cond_select_visit_ratio<-which(startsWith(names(data), paste0('Visit_ratio_',input$select))  &
                                     !endsWith(names(data), 'uci' ) & !endsWith(names(data), 'lci') )
    
    cond_exists_visit_ci<- which(startsWith(names(data), paste0('Visit_',input$select))  &
                                   (endsWith(names(data), 'uci' ) | endsWith(names(data), 'lci')) )
    
    data$ci_visit=cond_exists_visit_ci
    
    if (length(cond_select_visit)==0) {
      cond_visit=vector();cond_visit_uci=vector();cond_visit_lci=vector()
      data$visit=NULL;data$visit_uci=NULL;data$visit_lci=NULL
    }
    
    else if (length(cond_select_visit)!=0) { 
      
      if (length(cond_exists_visit_ci)!=0) { 
        
        ##Save all probabilities as a separate list
        cond_visit=vector()
        for (i in 1:length(cond_select_visit)) { cond_visit[i]<-which(startsWith(names(data), paste0('Visit_',input$select,selectend()[i]) ) 
                                                                      & !startsWith(names(data), 'Visit_diff') & !startsWith(names(data),'Visit_ratio') &
                                                                        !endsWith(names(data), 'uci' ) & !endsWith(names(data), 'lci') ) }
        
        cond_visit_uci=vector()
        for (i in 1:length(cond_select_visit)) { cond_visit_uci[i]<-which(startsWith(names(data), paste0('Visit_',input$select,selectend()[i])) & 
                                                                            !startsWith(names(data), 'Visit_diff') &  !startsWith(names(data),'Visit_ratio') &  endsWith(names(data), 'uci' ))}
        
        cond_visit_lci=vector()
        for (i in 1:length(cond_select_visit)) { cond_visit_lci[i]<-which(startsWith(names(data), paste0('Visit_',input$select,selectend()[i])) & 
                                                                            !startsWith(names(data), 'Visit_diff') & !startsWith(names(data),'Visit_ratio') &  endsWith(names(data),'lci'))   }
      }
      
      else if (length(cond_exists_visit_ci)==0) { 
        
        cond_visit=vector();cond_visit_uci=vector();cond_visit_lci=vector()
        
        for (i in 1:length(cond_select_visit)) { cond_visit[i]<-which(startsWith(names(data), paste0('Visit_',input$select,selectend()[i]) ) &
                                                                        !startsWith(names(data), 'Visit_diff') & !startsWith(names(data),'Visit_ratio') & !endsWith(names(data), 'uci' ) &
                                                                        !endsWith(names(data), 'lci') ) }
      }
    }
    
    
    if (length(cond_select_visit_diff)==0) {
      cond_visit_diff=vector();cond_visit_diff_uci=vector();cond_visit_diff_lci=vector()
      data$visitd=NULL;data$visitd_uci=NULL;data$visitd_lci=NULL
    }
    
    else if (length(cond_select_visit_diff)!=0) { 
      
      if (length(cond_exists_visit_ci)!=0) { 
        
        cond_visit_diff=vector()
        for (i in 1:length(cond_select_visit_diff)) { cond_visit_diff[i]<- which(startsWith(names(data), paste0('Visit_diff_',input$select,selectend()[i])) &
                                                                                   !endsWith(names(data), 'uci' ) & !endsWith(names(data), 'lci')  ) }
        cond_visit_diff_uci=vector()
        for (i in 1:length(cond_select_visit_diff)) { cond_visit_diff_uci[i]<- which(startsWith(names(data), 
                                                                                                paste0('Visit_diff_',input$select,selectend()[i])) & endsWith(names(data), 'uci' ) ) }
        
        cond_visit_diff_lci=vector()
        for (i in 1:length(cond_select_visit_diff)) { cond_visit_diff_lci[i]<- which(startsWith(names(data), 
                                                                                                paste0('Visit_diff_',input$select,selectend()[i])) & endsWith(names(data), 'lci' ) ) }
      }
      
      else if (length(cond_exists_visit_ci)==0) { 
        
        cond_visit_diff_uci=vector();cond_visit_diff_lci=vector()
        cond_visit_diff=vector()
        for (i in 1:length(cond_select_visit_diff)) { cond_visit_diff[i]<- which(startsWith(names(data), paste0('Visit_diff_',input$select,selectend()[i])) &
                                                                                   !endsWith(names(data), 'uci' ) & !endsWith(names(data), 'lci')  ) }
      }
    }
    
    if (length(cond_select_visit_ratio)==0) {
      cond_visit_ratio=vector();cond_visit_ratio_uci=vector();cond_visit_ratio_lci=vector()
      data$visitr=NULL;data$visitr_uci=NULL;data$visitr_lci=NULL
    }
    
    else if (length(cond_select_visit_ratio)!=0) { 
      
      if (length(cond_exists_visit_ci)!=0) { 
        
        cond_visit_ratio=vector()
        for (i in 1:length(cond_select_visit_ratio)) { cond_visit_ratio[i]<- which(startsWith(names(data), paste0('Visit_ratio_',input$select,selectend()[i])) & 
                                                                                     !endsWith(names(data), 'uci' ) & !endsWith(names(data), 'lci')  ) }
        cond_visit_ratio_uci=vector()
        for (i in 1:length(cond_select_visit_ratio)) { cond_visit_ratio_uci[i]<- which(startsWith(names(data),
                                                                                                  paste0('Visit_ratio_',input$select,selectend()[i])) & endsWith(names(data), 'uci' ) ) }
        
        cond_visit_ratio_lci=vector()
        for (i in 1:length(cond_select_visit_ratio)) { cond_visit_ratio_lci[i]<- which(startsWith(names(data), 
                                                                                                  paste0('Visit_ratio_',input$select,selectend()[i])) & endsWith(names(data), 'lci' ) ) }
      }
      
      else if (length(cond_exists_visit_ci)==0) { 
        
        cond_visit_ratio_uci=vector();cond_visit_ratio_lci=vector()
        cond_visit_ratio=vector()
        for (i in 1:length(cond_select_visit_ratio)) { cond_visit_ratio[i]<- which(startsWith(names(data), paste0('Visit_ratio_',input$select,selectend()[i])) &
                                                                                     !endsWith(names(data), 'uci' ) & !endsWith(names(data), 'lci')  ) }
      }
    }
    
    
    
    data$visit=data[cond_visit]
    data$visit_uci=data[cond_visit_uci]
    data$visit_lci=data[cond_visit_lci]
    
    data$visitd=data[cond_visit_diff]
    data$visitd_uci=data[cond_visit_diff_uci]
    data$visitd_lci=data[cond_visit_diff_lci]
    
    data$visitr=data[cond_visit_ratio]
    data$visitr_uci=data[cond_visit_ratio_uci]
    data$visitr_lci=data[cond_visit_ratio_lci]
    
    if (input$includecov == 'Yes')  {
      
      for (i in 1:length(cond_select_visit)) {
        data$visit[[i]]     =as.data.frame(as.matrix(data$visit[[i]])[c(1,covselect()),])
        data$visit_uci[[i]] =as.data.frame(as.matrix(data$visit_uci[[i]])[c(1,covselect()),])
        data$visit_lci[[i]] =as.data.frame(as.matrix(data$visit_lci[[i]])[c(1,covselect()),])
      }
      for (i in 1:length(cond_select_visit_diff)) {
        data$visitd[[i]]    =as.data.frame(as.matrix(data$visitd[[i]])[covselectcontr(),])
        data$visitd_uci[[i]]=as.data.frame(as.matrix(data$visitd_uci[[i]])[covselectcontr(),])
        data$visitd_lci[[i]]=as.data.frame(as.matrix(data$visitd_lci[[i]])[covselectcontr(),])
      }
      for (i in 1:length(cond_select_visit_ratio)) {
        data$visitr[[i]]    =as.data.frame(as.matrix(data$visitr[[i]])[covselectcontr(),])
        data$visitr_uci[[i]]=as.data.frame(as.matrix(data$visitr_uci[[i]])[covselectcontr(),])
        data$visitr_lci[[i]]=as.data.frame(as.matrix(data$visitr_lci[[i]])[covselectcontr(),])
      }
    }
    
    
    
    ##Save all user as a separate list
    
    
    cond_U<-which(startsWith(names(data), paste0('User_',input$select))  &
                    !endsWith(names(data), 'uci' ) & !endsWith(names(data), 'lci') )
    
    cond_U_diff<-which(startsWith(names(data), paste0('User_diff_',input$select))  &
                         !endsWith(names(data), 'uci' ) & !endsWith(names(data), 'lci') )
    
    cond_U_ratio<-which(startsWith(names(data), paste0('User_ratio_',input$select))  &
                          !endsWith(names(data), 'uci' ) & !endsWith(names(data), 'lci') ) 
    
    cond_exists_user_ci<- which(startsWith(names(data), paste0('User_',input$select))  &
                                  (endsWith(names(data), 'uci' ) | endsWith(names(data), 'lci')) )
    data$ci_user=cond_exists_user_ci
    
    
    
    
    if (length(cond_U)==0) {
      cond_user=vector();cond_user_uci=vector();cond_user_lci=vector()
      data$user=NULL;data$user_uci=NULL;data$user_lci=NULL
    }
    
    else if (length(cond_U)!=0) { 
      
      if (length(cond_exists_user_ci)!=0) { 
        
        cond_user=vector()
        for (i in 1:length(cond_U)) { cond_user[i]<-which(startsWith(names(data), paste0('User_',input$select)) & !startsWith(names(data), 'User_diff') & 
                                                            !startsWith(names(data),'User_ratio') & !endsWith(names(data), 'uci' ) & !endsWith(names(data), 'lci') ) }
        
        cond_user_uci=vector()
        for (i in 1:length(cond_U)) { cond_user_uci[i]<-which(startsWith(names(data), paste0('User_',input$select)) & !startsWith(names(data), 'User_diff') & 
                                                                !startsWith(names(data),'User_ratio') &  endsWith(names(data), 'uci' ))   }
        
        cond_user_lci=vector()
        for (i in 1:length(cond_U)) { cond_user_lci[i]<-which(startsWith(names(data), paste0('User_',input$select)) & !startsWith(names(data), 'User_diff') & 
                                                                !startsWith(names(data),'User_ratio') &  endsWith(names(data), 'lci' ))   }
        
      }
      
      else if (length(cond_exists_user_ci)==0) { 
        
        cond_user_uci=vector();cond_user_lci=vector()
        
        cond_user=vector()
        for (i in 1:length(cond_U)) { cond_user[i]<-which(startsWith(names(data), paste0('User_',input$select)) & !startsWith(names(data), 'User_diff') & 
                                                            !startsWith(names(data),'User_ratio') & !endsWith(names(data), 'uci' ) & !endsWith(names(data), 'lci') ) }
        
      }
    }
    
    
    if (length(cond_U_diff)==0) {
      cond_user_diff=vector();cond_user_diff_uci=vector();cond_user_diff_lci=vector()
      data$userd=NULL;data$userd_uci=NULL;data$userd_lci=NULL
    }
    
    else  if (length(cond_U_diff)!=0) {
      
      if (length(cond_exists_user_ci)!=0) { 
        
        cond_user_diff=vector()
        for (i in 1:length(cond_U_diff)) { cond_user_diff[i]<- which(startsWith(names(data), paste0('User_diff_',input$select)) & 
                                                                       !endsWith(names(data), 'uci' )  & !endsWith(names(data), 'lci')  ) }
        cond_user_diff_uci=vector()
        for (i in 1:length(cond_U_diff)) { cond_user_diff_uci[i]<- which(startsWith(names(data), paste0('User_diff_',input$select)) & 
                                                                           endsWith(names(data), 'uci' ) ) }
        cond_user_diff_lci=vector()
        for (i in 1:length(cond_U_diff)) { cond_user_diff_lci[i]<- which(startsWith(names(data), paste0('User_diff_',input$select)) 
                                                                         & endsWith(names(data), 'lci' ) ) }
      }
      
      else if (length(cond_exists_user_ci)==0) { 
        cond_user_diff_uci=vector();  cond_user_diff_lci=vector()
        
        cond_user_diff=vector()
        
        for (i in 1:length(cond_U_diff)) { cond_user_diff[i]<- which(startsWith(names(data), paste0('User_diff_',input$select)) & 
                                                                       !endsWith(names(data), 'uci' )  & !endsWith(names(data), 'lci')  ) }
      }
      
    }
    

    
    if (length(cond_U_ratio)==0) {
      cond_user_ratio=vector();cond_user_ratio_uci=vector();cond_user_ratio_lci=vector()
      data$userr=NULL;data$userr_uci=NULL;data$userr_lci=NULL
    } 
    
    else if (length(cond_U_ratio)!=0) {
      
      if (length(cond_exists_user_ci)!=0) { 
        
        cond_user_ratio=vector()
        for (i in 1:length(cond_U_ratio)) { cond_user_ratio[i]<- which(startsWith(names(data), paste0('User_ratio_',input$select)) &
                                                                         !endsWith(names(data), 'uci' ) & !endsWith(names(data),'lci') ) }
        cond_user_ratio_uci=vector()
        for (i in 1:length(cond_U_ratio)) { cond_user_ratio_uci[i]<- which(startsWith(names(data), paste0('User_ratio_',input$select)) &
                                                                             endsWith(names(data), 'uci' ) ) }
        cond_user_ratio_lci=vector()
        for (i in 1:length(cond_U_ratio)) { cond_user_ratio_lci[i]<- which(startsWith(names(data), paste0('User_ratio_',input$select)) &
                                                                             endsWith(names(data), 'lci' ) ) }
        
      }
      
      else if (length(cond_exists_user_ci)==0) { 
        cond_user_ratio_uci=vector();  cond_user_ratio_lci=vector()
        
        cond_user_ratio=vector()     
        
        for (i in 1:length(cond_U_ratio)) { cond_user_ratio[i]<- which(startsWith(names(data), paste0('User_ratio_',input$select)) &
                                                                         !endsWith(names(data), 'uci' ) & !endsWith(names(data),'lci') ) }
        
      }
    }
    
    
    data$user=data[cond_user]
    data$user_uci=data[cond_user_uci]
    data$user_lci=data[cond_user_lci] 
    
    data$userd=data[cond_user_diff]
    data$userd_uci=data[cond_user_diff_uci]
    data$userd_lci=data[cond_user_diff_lci]
    
    data$userr=data[cond_user_ratio]
    data$userr_uci=data[cond_user_ratio_uci]
    data$userr_lci=data[cond_user_ratio_lci]
    
    if (input$includecov == 'Yes')  {
      for (i in 1:length(cond_U)) {
        data$user[[i]]     =as.data.frame(as.matrix(data$user[[i]])[c(1,covselect()),])
        data$user_uci[[i]] =as.data.frame(as.matrix(data$user_uci[[i]])[c(1,covselect()),])
        data$user_lci[[i]] =as.data.frame(as.matrix(data$user_lci[[i]])[c(1,covselect()),])
      }
      for (i in 1:length(cond_U_diff)) {
        data$userd[[i]]    =as.data.frame(as.matrix(data$userd[[i]])[covselectcontr(),])
        data$userd_uci[[i]]=as.data.frame(as.matrix(data$userd_uci[[i]])[covselectcontr(),])
        data$userd_lci[[i]]=as.data.frame(as.matrix(data$userd_lci[[i]])[covselectcontr(),])
      }
      for (i in 1:length(cond_U_ratio)) {
        data$userr[[i]]    =as.data.frame(as.matrix(data$userr[[i]])[covselectcontr(),])
        data$userr_uci[[i]]=as.data.frame(as.matrix(data$userr_uci[[i]])[covselectcontr(),])
        data$userr_lci[[i]]=as.data.frame(as.matrix(data$userr_lci[[i]])[covselectcontr(),])
      }
    }
    
    #### Number ####
    
    ##Save all Number as a separate list
    
    cond_N <- which(startsWith(names(data), paste0('Number_',input$select))  &
                      !endsWith(names(data), 'uci' ) & !endsWith(names(data), 'lci') )
    
    cond_exists_number_ci<- which(startsWith(names(data), paste0('Number_',input$select))  &
                                    (endsWith(names(data), 'uci' ) | endsWith(names(data), 'lci')) )
    data$ci_number=cond_exists_number_ci
    
    if (length(cond_N)==0) {
      cond_number=vector();cond_number_uci=vector();cond_number_lci=vector()
      data$number=NULL;data$number_uci=NULL;data$number_lci=NULL
    }
    
    else if (length(cond_N)!=0) { 
      
      if (length(cond_exists_number_ci)!=0) { 
        
        cond_number=vector()
        for (i in 1:length(cond_N)) { cond_number[i]<-which(startsWith(names(data), paste0('Number_',input$select,selectend()[i]) ) &
                                                              !endsWith(names(data), 'uci' ) & !endsWith(names(data), 'lci') ) }
        
        cond_number_uci=vector()
        for (i in 1:length(cond_N)) { cond_number_uci[i]<-which(startsWith(names(data), paste0('Number_',input$select,selectend()[i])) 
                                                                &  endsWith(names(data), 'uci' ))   }
        
        cond_number_lci=vector()
        for (i in 1:length(cond_N)) { cond_number_lci[i]<-which(startsWith(names(data), paste0('Number_',input$select,selectend()[i])) & 
                                                                  endsWith(names(data), 'lci' ))   }
        
      }
      
      else if (length(cond_exists_number_ci)==0) { 
        
        cond_number_uci=vector();cond_number_lci=vector()
        
        cond_number=vector()
        for (i in 1:length(cond_N)) { cond_number[i]<-which(startsWith(names(data), paste0('Number_',input$select,selectend()[i])) & 
                                                              !endsWith(names(data), 'uci' ) & !endsWith(names(data), 'lci') ) }
        
      }
    }
    
    data$number=data[cond_number]
    data$number_uci=data[cond_number_uci]
    data$number_lci=data[cond_number_lci] 
    
    if (input$includecov == 'Yes')  {
      if (length(data$number)>0) {
        for (i in 1:length(data$number)) {
          data$number[[i]]     =as.data.frame(as.matrix(data$number[[i]])[c(1,covselect()),])
          data$number_uci[[i]] =as.data.frame(as.matrix(data$number_uci[[i]])[c(1,covselect()),])
          data$number_lci[[i]] =as.data.frame(as.matrix(data$number_lci[[i]])[c(1,covselect()),])
        } 
      }
    }
    
    ### Save Next ###
    
    cond_Ne <- which(startsWith(names(data), paste0('Next_',input$select))  &
                       !endsWith(names(data), 'uci' ) & !endsWith(names(data), 'lci') )
    
    data$cond_Ne=cond_Ne
    
    cond_exists_next_ci<- which(startsWith(names(data), paste0('Next_',input$select))  &
                                  (endsWith(names(data), 'uci' ) | endsWith(names(data), 'lci')) )
    data$ci_next=cond_exists_next_ci
    
    if (length(cond_Ne)==0) {
      cond_next=vector();cond_next_uci=vector();cond_next_lci=vector()
      data$nextv=NULL;data$next_uci=NULL;data$next_lci=NULL
    }
    
    else if (length(cond_Ne)!=0) { 
      
      if (length(cond_exists_next_ci)!=0) { 
        
        cond_next=vector()
        for (i in 1:length(cond_Ne)) { cond_next[i]<-which(startsWith(names(data), paste0('Next_',input$select,selectend()[i]) ) &
                                                             !endsWith(names(data), 'uci' ) & !endsWith(names(data), 'lci') ) }
        
        
        
        cond_next_uci=vector()
        for (i in 1:length(cond_Ne)) { cond_next_uci[i]<-which(startsWith(names(data), paste0('Next_',input$select,selectend()[i])) 
                                                               &  endsWith(names(data), 'uci' ))   }
        
        cond_next_lci=vector()
        for (i in 1:length(cond_Ne)) { cond_next_lci[i]<-which(startsWith(names(data), paste0('Next_',input$select,selectend()[i])) & 
                                                                 endsWith(names(data), 'lci' ))   }
        
      }
      
      else if (length(cond_exists_next_ci)==0) { 
        
        cond_next_uci=vector();cond_next_lci=vector()
        
        cond_next=vector()
        for (i in 1:length(cond_Ne)) { cond_next[i]<-which(startsWith(names(data), paste0('Next_',input$select,selectend()[i])) & 
                                                             !endsWith(names(data), 'uci' ) & !endsWith(names(data), 'lci') ) }
        data$cond_next=cond_next
      }
    }
    
    data$nextv=data[cond_next]
    data$next_uci=data[cond_next_uci]
    data$next_lci=data[cond_next_lci] 
    
    if (input$includecov == 'Yes')  {
      if (length(data$nextv)>0) {
        for (i in 1:length(data$nextv)) {
          data$nextv[[i]]     =as.data.frame(as.matrix(data$nextv[[i]])[c(1,covselect()),])
          data$next_uci[[i]] =as.data.frame(as.matrix(data$next_uci[[i]])[c(1,covselect()),])
          data$next_lci[[i]] =as.data.frame(as.matrix(data$next_lci[[i]])[c(1,covselect()),])
        } 
      }
    }
    
    ### Sojourn ###
    
    cond_S <- which(startsWith(names(data), 'Soj_')  &
                      !endsWith(names(data), 'uci' ) & !endsWith(names(data), 'lci') )
    
    cond_exists_soj_ci<- which(startsWith(names(data), "Soj_" )  &
                                 (endsWith(names(data), 'uci' ) | endsWith(names(data), 'lci')) )
    data$ci_soj=cond_exists_soj_ci
    
    if (length(cond_S)==0) {
      cond_soj=vector();cond_soj_uci=vector();cond_soj_lci=vector()
      data$soj=NULL;data$soj_uci=NULL;data$soj_lci=NULL
    }
    
    else if (length(cond_S)!=0) { 
      
      if (length(cond_exists_soj_ci)!=0) { 
        
        cond_soj=vector()
        for (i in 1:length(cond_S)) { cond_soj[i]<-which(startsWith(names(data), paste0('Soj_',sub("_to_","", selectend()[i] ) ) ) &
                                                           !endsWith(names(data), 'uci' ) & !endsWith(names(data), 'lci') ) }
        
        cond_soj_uci=vector()
        for (i in 1:length(cond_S)) { cond_soj_uci[i]<-which(startsWith(names(data), paste0('Soj_',sub("_to_","", selectend()[i] ) ) )
                                                             &  endsWith(names(data), 'uci' ))   }
        
        cond_soj_lci=vector()
        for (i in 1:length(cond_S)) { cond_soj_lci[i]<-which(startsWith(names(data), paste0('Soj_',sub("_to_","", selectend()[i] ) ) ) 
                                                             &  endsWith(names(data), 'lci' ))   }
        
      }
      
      else if (length(cond_exists_soj_ci)==0) { 
        
        cond_soj_uci=vector();cond_soj_lci=vector()
        
        cond_soj=vector()
        for (i in 1:length(cond_S)) { cond_soj[i]<-which(startsWith(names(data), paste0('Soj_',sub("_to_","", selectend()[i] ) ) )  & 
                                                           !endsWith(names(data), 'uci' ) & !endsWith(names(data), 'lci') ) }
        
      }
    }
    
    data$soj=data[cond_soj]
    data$soj_uci=data[cond_soj_uci]
    data$soj_lci=data[cond_soj_lci] 
    
    if (input$includecov == 'Yes')  {
      if (length(data$soj)>0) {
        for (i in 1:length(data$soj)) {
          data$soj[[i]]     =as.data.frame(as.matrix(data$soj[[i]])[c(1,covselect()),])
          data$soj_uci[[i]] =as.data.frame(as.matrix(data$soj_uci[[i]])[c(1,covselect()),])
          data$soj_lci[[i]] =as.data.frame(as.matrix(data$soj_lci[[i]])[c(1,covselect()),])
        } 
      }
    }
    
    ### First ###
    ### Save First ###
    
    cond_F <- which(startsWith(names(data), 'First_')  &
                      !endsWith(names(data), 'uci' ) & !endsWith(names(data), 'lci') )
    
    cond_exists_first_ci<- which(startsWith(names(data), "First_" )  &
                                   (endsWith(names(data), 'uci' ) | endsWith(names(data), 'lci')) )
    data$ci_first=cond_exists_first_ci
    
    if (length(cond_F)==0) {
      cond_first=vector();cond_first_uci=vector();cond_first_lci=vector()
      data$first=NULL;data$first_uci=NULL;data$first_lci=NULL
    }
    
    else if (length(cond_F)!=0) { 
      
      if (length(cond_exists_first_ci)!=0) { 
        
        cond_first=vector()
        for (i in 1:length(cond_F)) { cond_first[i]<-which(startsWith(names(data), paste0('First_',sub("_to_","", selectend()[i] ) ) ) &
                                                             !endsWith(names(data), 'uci' ) & !endsWith(names(data), 'lci') ) }
        
        cond_first_uci=vector()
        for (i in 1:length(cond_F)) { cond_first_uci[i]<-which(startsWith(names(data), paste0('First_',sub("_to_","", selectend()[i] ) ) )
                                                               &  endsWith(names(data), 'uci' ))   }
        
        cond_first_lci=vector()
        for (i in 1:length(cond_F)) { cond_first_lci[i]<-which(startsWith(names(data), paste0('First_',sub("_to_","", selectend()[i] ) ) ) 
                                                               &  endsWith(names(data), 'lci' ))   }
        
      }
      
      else if (length(cond_exists_first_ci)==0) { 
        
        cond_first_uci=vector();cond_first_lci=vector()
        
        cond_first=vector()
        for (i in 1:length(cond_F)) { cond_first[i]<-which(startsWith(names(data), paste0('First_',sub("_to_","", selectend()[i] ) ) )  & 
                                                             !endsWith(names(data), 'uci' ) & !endsWith(names(data), 'lci') ) }
        
      }
    }
    
    data$first=data[cond_first]
    data$first_uci=data[cond_first_uci]
    data$first_lci=data[cond_first_lci] 
    
    if (input$includecov == 'Yes')  {
      if (length(data$first)>0) {
        for (i in 1:length(data$first)) {
          data$first[[i]]     =as.data.frame(as.matrix(data$first[[i]])[c(1,covselect()),])
          data$first_uci[[i]] =as.data.frame(as.matrix(data$first_uci[[i]])[c(1,covselect()),])
          data$first_lci[[i]] =as.data.frame(as.matrix(data$first_lci[[i]])[c(1,covselect()),])
        } 
      }
    }
    ##The time variable
    data$timevar
    
    ### Number of different covariate patterns specified for prediction
    
    
    #### List of covariate patterns
    
    
    
    if (input$includecov == 'Yes')  {
      data$cov$atlist= c(myjson1_5()$atlist[1],covselect_char())
      data$atlist=     c(myjson1_5()$atlist[1],covselect_char())
      data$Nats=length(   c(myjson1_5()$atlist[1],covselect_char()))
    }
    else if (input$includecov == 'No') {
      data$cov$atlist= c(myjson1_5()$atlist)
      data$atlist=     c(myjson1_5()$atlist)
      data$Nats=length( c(myjson1_5()$atlist))}
    data
    
    
  })
  
  
  #### output that shows that the previous reactive works
  
  
  
  # Include the logic (server) for each tab
  
  
  
  
  stacked_function_bars<-function(json, data, labels_cov, labels_state ) {
    
    stacked_list_long=list()
    
    stacked_list=list()
    
    ###Outer loop k is the covariate pattern k- we bring all the stacked states probabilities into a common list- 
    ### that list have now the stackes probabilities matrices for all the covariate patterns
    
    for (k in 1:length(json$atlist)) {
      
      stacked=matrix(nrow=ncol(as.data.frame(json$P[k])),ncol=length(json$P)+2,NA)
      
      ##Stack probabilities for state 1
      pro_stack=list()
      pro_stack[[1]]=data[which(data$state==1),k]
      
      ### Inner loop to bring probabilities same covariate pattern but different states together
      if (length(json$P)>1) {
        for (i in 2:(length(json$P))) {
          pro_stack[[i]]=cbind(pro_stack[[i-1]],data[which(data$state==i),k])
        }
      }
      ### Inner loop to stack those probabilities with same covariate pattern but different states
      
      pro_stack2=as.data.frame(pro_stack[[length(json$P)]])
      
      pstate=vector()
      for (j in 1:length(json$P)) { 
        pstate[j]=paste0("P_state",j)
      }
      
      colnames(pro_stack2)[1:length(json$P)]<-pstate
      
      pro_stack2$timevar=json$timevar
      pro_stack2$cov=as.character(rep(json$atlist[k],nrow(pro_stack2)))
      
      pro_stack3=matrix(nrow=nrow(pro_stack2),ncol=ncol(pro_stack2)-2,NA)
      
      pro_stack3[,1]=pro_stack2[,1]
      
      for (i in 1:(length(json$P))) {
        pro_stack3[,i]=pro_stack2[,i]
      }
      
      pro_stack3=as.data.frame(pro_stack3)
      colnames(pro_stack3)[1:length(json$P)]<-pstate
      
      pro_stack3$timevar=json$timevar
      
      pro_stack3$cov=as.character(rep(labels_cov[k],nrow(pro_stack3)))
      
      stacked_list[[k]]=pro_stack3
      
      stacked_list_d =list()
      for (d in 1:length(json$P)) {
        
        stack_wide= as.data.frame(stacked_list[[k]])
        
        stacked_list_d[[d]]=cbind.data.frame(stack_wide[,d],
                                             stack_wide[,ncol( stack_wide)-1],
                                             stack_wide[,ncol( stack_wide)],
                                             rep(d,length( stack_wide[,d])) )
        colnames( stacked_list_d[[d]]) <- c("P","timevar","cov_factor","state")
      }
      
      stack_long <- bind_rows(stacked_list_d, .id = "column_label")
      
      stack_long= as.data.frame(stack_long)
      
      for (o in 1:(length(json$P))) {
        for (g in 1:nrow(stack_long))  {
          if  (stack_long$state[g]==o) {stack_long$state_factor[g]=labels_state[o]  }  
        }
      }
      
      stacked_list_long[[k]]=stack_long
    }
    stacked_list_long
  }
  
  

  
  output$interpret<-renderUI({ 
    
    intro = withMathJax(
      helpText(strong("Description of a Multi-state process and definitions.")),
      helpText("Consider a stochastic process \\(Y(t)\\) \\( (t\\in T) \\) with a finite state space \\(L = {1,...,p}\\)
            and a history of the process defined as \\( H_{s}= {Y(u); 0 \\leq u \\leq s} \\)")
    )
    intro
    
    return(list(intro ))
    
  })
  
  output$message_prob<- renderUI ({
    
    #intro = print("Description of a Multi-state process and definitions\nConsider a stochastic process Y(t) (tET) with a finite state space L = {1,...,p} and a history of the process defined as Hs= Y (u); 0<= u <= sg.\n")
    
    
    if (is.null(input$measures) ){return()}
    
    prob     <- "prob"      %in% input$measures
    trans    <- "trans"     %in% input$measures
    los      <- "los"       %in% input$measures
    #vis      <- "vis"       %in% input$measures
    comp     <- "comp"      %in% input$measures
    extram   <- "extram"    %in% input$measures
    robust   <- "robust"    %in% input$measures
    
    if (prob){
      p_def = withMathJax(
        helpText(strong("Transition probabilities")),
        helpText('The transition probabilities can be defined as $$P(Y(t)=b| Y(s)=a, H_{s-})$$ with $$a,b \\in L, s; t \\in T ; s <=t$$'),
        helpText("The equation above depicts the probability of being in state b at time t given that you were in state a at time s and conditional on the history of the process up to time s.")
      )
      p_ex  = helpText("\nEBMT example: For time= 2 years since transplantation an individual <20 years old at transplantation has 39% probability of having experienced
            platelet recovery (transition from state 1 to state 2). On the other hand, an individual >40 years old at transplantation has 32% probability 
            of platelet recovery\n")
    }
    else if (!prob) {p_def=NULL ; p_ex=NULL}
    
    return(list(p_def,p_ex))
    
  })
  
  
  output$message_trans<- renderUI ({
    
    
    prob     <- "prob"      %in% input$measures
    trans    <- "trans"     %in% input$measures
    los      <- "los"       %in% input$measures
    #  vis      <- "vis"       %in% input$measures
    comp     <- "comp"      %in% input$measures
    extram    <- "extram"     %in% input$measures
    robust   <- "robust"    %in% input$measures
    
    if (trans){
      
      trans_def = withMathJax(
        helpText(strong("Transition intensity")),
        helpText('For the stochastic process \\(Y(t)\\), there are \\(K\\) potential transitions \\( (k=1,.,K)\\).
      If the k-th transition is the transition between state \\(a\\) and \\(b\\) \\(a\\rightarrow b)\\) the \\(k-th\\) transition intensity
      is defined as the derivative of the (\\(a\\rightarrow b)\\) transition probability):'),
        helpText("$$q_{k}(t)=\\lim_{\\delta t\\to0}\\frac{P(Y(t+\\delta t)=b_{k}| Y(t)=a_{k}, H_{s-})}{\\delta t}$$"),
        helpText("Which is the instantaneous rate of moving from \\(a\\) to \\(b\\), at time \\(t\\) given that you were in state \\(a\\) at time \\(s\\) and conditional on the history of the process up to time \\(s\\).")
      )
      
      trans_ex  =  helpText("EBMT example: For time= 2 years since transplantation, the transition rate from post transplant (state 1) to relapse/death (state 3)
        is 0.07 for an individual <20 years old at transplantation and 0.09 for an individual >40 years old at transplantation Therefore the hazard ratio
        for relapse/death among those who had not recovered previously (state 1) between the older and the younger age group is 1.28\n")
    }
    else if (!trans) {trans_def=NULL ; trans_ex=NULL}
    
    return(list( trans_def, trans_ex))
    
  })
  
  
  
  output$message_los<- renderUI ({
    
    
    prob     <- "prob"      %in% input$measures
    trans    <- "trans"     %in% input$measures
    los      <- "los"       %in% input$measures
    # vis      <- "vis"       %in% input$measures
    comp     <- "comp"      %in% input$measures
    extram    <- "extram"     %in% input$measures
    robust   <- "robust"    %in% input$measures
    
    if (los){
      
      los_def = withMathJax(
        helpText(strong("Length of stay")),
        helpText('The residual restricted expected length of stay (or length of stay for simplicity) in state \\(a\\) during the time
       period from \\(s\\) to \\( \\tau  \\) , conditional on the patient being in state \\(a\\) (non-absorbing) at time \\(s\\),  is defined as'),
        helpText("$$e_{ab}(s)=\\int_{s}^{\\tau} P(Y(u)=b| Y(s)=a, H_{s-}) du$$"),
        helpText("which defines the amount of time spent in state \\(b\\), starting in state \\(a\\) at time \\(s\\), up until time \\(\\tau\\) . If \\(\\tau=\\infty\\) , and state \\(a=b\\) is a healthy state and all possible next states are deaths, then this equation represents life expectancy.")
      )
      
      los_ex  =  helpText("EBMT example: For time= 5 years since transplantation, individuals <20 years old at transplantation are expected to have stayed 1.9 years in the recovery state (state 2) while individuals >40 years old at transplantation are expected to have stayed 1.6 years in the recovery state.")
      
    } 
    else if (!los) {los_def=NULL ; los_ex=NULL}
    return(list(los_def,los_ex  ))
    
  })
  
  
  #output$message_vis<- renderUI ({
  #  
  #  
  #  prob     <- "prob"      %in% input$measures
  #  trans    <- "trans"     %in% input$measures
  #  los      <- "los"       %in% input$measures
  #  vis      <- "vis"       %in% input$measures
  #  comp     <- "comp"      %in% input$measures
  #  extram    <- "extram"   %in% input$measures
  #  robust   <- "robust"    %in% input$measures
  #  
  #  if (vis){
  #    
  #    vis_def = withMathJax(
  #      helpText(strong("Probability of ever visiting a state")),
  #      helpText('Now we define $$ f_{ab}:= P(\\tau_{b}<\\infty|X_{0}=a)= \\sum_{k=1}^{\\infty} F_{k}(a,b) $$ for all \\(a,b\\in L \\) 
  #                which represents the probability of ever visiting state \\(b\\) after given initial state \\(X_{0}=a\\).
  #                \\( F_{k}\\) is the conditional distribution of the first visit to the state \\(b\\in L\\), given the initial state \\(X_{0}=a\\),
  #                and \\(k\\) is index so that \\(X_{k}=b\\). More on the theoritical derivation of the estimation can be found at "Stochastic Processes" by Lothar Breuer.')
  #      )
  #    
  #    vis_ex  =  helpText("EBMT example: For time= 5 years since transplantation, the probability that an individual <20 years old at transplantation
  #                        will have a relapse/death (state 3) by that time is 39% while the probability that an individual >40 years old at transplantation will have a relapse/death by that time is 52%.")
  #  } 
  #  
  #  else if (!vis) {vis_def=NULL ; vis_ex=NULL}
  #  
  #   return(list( vis_def, vis_ex  ))
  #  
  #  
  #})
  #
  
  output$message_comp<- renderUI ({
    
    
    prob     <- "prob"      %in% input$measures
    trans    <- "trans"     %in% input$measures
    los      <- "los"       %in% input$measures
    #  vis      <- "vis"       %in% input$measures
    comp     <- "comp"      %in% input$measures
    extram    <- "extram"     %in% input$measures
    robust   <- "robust"    %in% input$measures
    
    if (comp){
      
      comp_def = withMathJax(
        helpText(strong("Differences and ratios of estimated measures")),
        helpText("In order to illustrate the impact of different covariate levels on the measures of interest, we can derive differences and ratios between
      the covariate patterns of interest. Given covariate patterns \\(X_{1}\\) and \\(X_{2}\\) "),
        helpText('Example for differences in probabilities: $$ P(Y(t)=b| Y(s)=a, H_{s-},X_{1}) - P(Y(t)=b| Y(s)=a, H_{s-},X_{2})$$'),
        helpText('Example for ratios of length of stay     : $$ \\frac{e_{ab}(s,(X_{1})}{e_{ab}(s,(X_{2})}= \\frac{\\int_{s}^{\\tau} P(Y(u)=b| Y(s)=a, H_{s-},X_{1}) du}{\\int_{s}^{\\tau} P(Y(u)=b| Y(s)=a, H_{s-},X_{2}) du} $$')
        
      )
      
      comp_ex  =  helpText("EBMT example: For time= 5 years since transplantation, the probability that an individual <20 years old at transplantation
                        will have a relapse/death (state 3) by that time is 39% while the probability that an individual >40 years old at transplantation will have a relapse/death by that time is 52%.")
    } 
    
    else if (!comp) {comp_def=NULL ; comp_ex=NULL}
    
    return(list( comp_def, comp_ex  ))
    
    
  })
  
  
  
  output$message_extram<- renderUI ({
    
    
    prob     <- "prob"      %in% input$measures
    trans    <- "trans"     %in% input$measures
    los      <- "los"       %in% input$measures
    #  vis      <- "vis"       %in% input$measures
    comp     <- "comp"      %in% input$measures
    extram    <- "extram"     %in% input$measures
    robust   <- "robust"    %in% input$measures
    
    if (extram){
      
      extram_def = withMathJax(
        helpText(strong("Extra estimated measures under time homogeneous Markov assumption")),
        
        
        helpText('Under the time homogeneous continuous time Markov approach, the expected single period of occupancy of a state \\(a\\)
                is given by \\(-1/q_{aa}\\). The probability that an individuals next move from state \\(a\\) to state \\(b\\) is given by \\( -q_{ab}/q_{aa}\\). 
                The expected total number of visits and expected first hitting times to a specific state can also be derived under
                this assumption via msm package and theoretical background can be found at Stochastic Processes by Lothar Breuer.')
        
      )
      
      extram_ex  = withMathJax( helpText("If the mean sojourn time of state a = 1 year, that means that each time an individual visits state a, they spend an average of 1 year in that state."),
                                helpText("If the expected number of visits for state a = 2, that means that an average individual is expected to visit state 2 times."),
                                helpText("If the probability that an individual next move from state a to state b is 0.5 means that the probability that an individual who is presently at state a will next move at state b is 50%."),
                                helpText("If the first passage time to state b is 2 years, that means, that for an individual with a specific covariate pattern, the estimated first time that he/she will reach state b is 2 years.")
      ) 
      
    } 
    
    else if (!extram) {extram_def=NULL ; extram_ex=NULL}
    
    return(list( extram_def, extram_ex  ))
    
    
  })
  
  
  output$message_robust<- renderUI ({
    
    
    prob     <- "prob"      %in% input$measures
    trans    <- "trans"     %in% input$measures
    los      <- "los"       %in% input$measures
    #   vis      <- "vis"       %in% input$measures
    comp     <- "comp"      %in% input$measures
    extram   <- "extram"    %in% input$measures
    robust   <- "robust"    %in% input$measures
    
    if (robust){
      
      robust_def = withMathJax(
        helpText(strong("Robustness of measures under different types of models (different timescales)")),
        
        
        helpText('The types of models used for disease processes may depend on the main objectives of the analysis.
                If we aim to understand individual process dynamics and related factors, then models whose intensities reflect
                such dynamics are desirable, using a global "age" of the process (Markov models-clock forward approach).
                However, if the main objective is to assess a treatment or intervention, then models
                which consider marginal process characteristics such as time of entry to a particular state are preferred
                (semi-Markov models clock reset approach) [1]. That being said, the main estimates are said to be quite robust to 
                different modelling approaches. However, exploratory comparison of the results of different methods is commendable.'),
        helpText("Aalen et al. [2] and Datta and Satten [3] showed that with right-censored multistate
                data the usual Aalen-Johansen estimator of the state occupancy probabilities,
                motivated by Markov assumptions, are robust and valid for non-Markov models when
                censoring is completely independent."),
        helpText(em('1.Richard J Cook and Jerald F Lawless. "Statistical issues in modeling chronic disease in
                  cohort studies". In:Statistics in Biosciences 6.1 (2014), pp. 127-161.')),
        helpText(em("2.Aalen OO, Borgan O, Fekjaer H (2001) Covariate adjustment of event histories estimated with Markov
                 chains: the additive approach. Biometrics 57:993-1001")),
        helpText(em("3.Datta S, Satten GA (2001) Validity of the Aalen-Johansen estimators of stage occupation probabilities
                and Nelson-Aalen estimators of integrated transition hazards for non-Markov models. Stat Probab Lett
                55:403-411"))
        
      )
      
      
      
    } 
    
    else if (!robust) {robust_def=NULL}
    
    return(list( robust_def ))
    
  })
  
  
  output$message_rob1<- renderUI ({
    
    # if (input$int_rob=="No") return()
    
    #  if (input$int_rob=="Yes") {
    print("There are different approaches when performing a multistate analysis. When modelling transition intensities, an initial consideration is whether to emphasize
           age of a process (clock forward) or the duration of time spent in each state visited (clock-reset). Markov models are basic for the former situation and semi-Markov
           models for the latter (CookRJ).")
    #  }
    
  })
  
  output$message_rob2<- renderUI ({
    
    # if (input$int_rob=="No") return()
    
    #  if (input$int_rob=="Yes") {
    print("Despite the approach used, Markov (clock forward) or semi Markov (clock reset), we argue that the resulting estimates will be very similar
        if not identical. With proper manipulation, the user can create a json input file that includes results from both approaches and compare them 
        directly with the app. To check the robustness of these 2 different approaches on the EBMT example click Yes on the robust example.")
    #  }
    
  })
  
  output$message_rob3<- renderUI ({
    
    # if (input$int_rob=="No") return()
    
    #  if (input$int_rob=="Yes") {
    print("For more details as to how to develop a json file to assess robustness of different MSM approaches, check the supplementary material of the
        MSMplus publication.")
    #  }
    
  })
  
  
  
  #observeEvent(input$aimtype, {
  #  if( input$aimtype=="compare"  ) {
  #    js$disableTab("#panel7p")
  #    
  #  } 
  #}) 
  
  observeEvent(input$json2, {
    if( length(which(startsWith(names(fromJSON(input$json2$datapath, flatten=TRUE)), 'P')))==0  ) {
      js$disableTab("mytab_p")
      
    } 
  }) 
  
  observeEvent(input$csv2, {
    if( length(which(startsWith(names( read.table(input$csv2$datapath,header=TRUE, sep=",") ), 'P')))==0 ) {
      js$disableTab("mytab_p")
      
    } 
    
    if( length(which(startsWith(names( read.table(input$csv2$datapath,header=TRUE, sep=",") ), 'P')))!=0 ) {
      js$enableTab("mytab_p")
      
    } 
  }) 
  
  
  ##### Hide or show ticks axis ####
  timerp <- reactiveVal(1.5)
  
  
  
  ##############################################################
  
  observeEvent(c(input$showtickp,invalidateLater(1000, session)), { 
    
    if(input$showtickp=="No"){
      
      hide("tickinputp")
      
    }
    
    if(input$showtickp=="Yes"){
      
      show("tickinputp")
      
    }
    
    isolate({
      
      timerp(timerp()-1)
      if(timerp()>1 & input$showtickp=="No")
      {
        show("tickinputp")
      }
      
    })
  })
  
  
  
  
  
  ##### The main page ######################################
  
  existp<- reactive({
    if (length(myjson2()$P) != 0) {       
      x= 1
    }
    else if (length(myjson2()$P) == 0) {       
      x= 0
    }
  })
  
  existpratio <- reactive({
    if (length(myjson2()$Pr) != 0) {       
      x= 1
    }
    else if (length(myjson2()$Pr) == 0| myjson2()$Nats==1 ) {       
      x= 0
    }
  })
  
  existpdiff <- reactive({
    if (length(myjson2()$Pd) != 0) {       
      x= 1
    }
    else if (length(myjson2()$Pd) == 0 | myjson2()$Nats==1 ) {       
      x= 0
    }
  })
  
  
  output$pagep <- renderUI({
    
    
    if (is.null(myjson2())) return("Provide the json file with the predictions")
    
    if (existp()==0) {
      
      fluidRow(
        column(12,
               output$loginpagep <- renderUI({h1("Non applicable")})
        )
      )
    }
    
    else if (existp()==1) {
      
      if (existpdiff()==1 & existpratio()==1) { 
        
        
        fluidRow(
          tags$style(type="text/css",
                     ".shiny-output-error { visibility: hidden; }",
                     ".shiny-output-error:before { visibility: hidden; }"
          ),
          column(2,
                 h1("Probabilities"),
                 
                 conditionalPanel(condition="input.tabsp =='#panel1p'||input.tabsp =='#panel2p'||input.tabsp =='#panel4p'
                                || input.tabsp =='#panel5p' ||input.tabsp =='#panel8p' ||input.tabsp =='#panel9p'",
                                  uiOutput("ui_facetp")
                 )  ,         
                 
                 conditionalPanel(condition="input.tabsp =='#panel1p'||input.tabsp =='#panel2p'||input.tabsp =='#panel3p'
                                || input.tabsp =='#panel8p' ||input.tabsp =='#panel9p'",
                                  uiOutput("confp")
                 )  ,   
                 
          ),
          
          column(2,
                 br(),
                 p(""),
                 
                 conditionalPanel(condition="input.tabsp =='#panel1p'||input.tabsp =='#panel2p'||input.tabsp =='#panel3p'
                                || input.tabsp =='#panel4p' ||input.tabsp =='#panel8p' || input.tabsp =='#panel9p'",
                                  
                                  uiOutput("showtickp"),
                                  uiOutput("tickinputp")
                 )  ,   
                 
                 conditionalPanel(condition="input.tabsp =='#panel5p'||input.tabsp =='#panel6p'||input.tabsp =='#panel7p'",
                                  
                                  uiOutput("framespeed")
                 )  ,   
                 
                 conditionalPanel(condition="input.tabsp =='#panel5p'|| input.tabsp =='#panel7p'",
                                  
                                  uiOutput("areaperc"),
                 )  ,   
                 conditionalPanel(condition="input.tabsp =='#panel5p'||input.tabsp =='#panel6p'|| input.tabsp =='#panel7p'",
                                  
                                  uiOutput("textsizep_msm")
                 )  ,   
                 verbatimTextOutput("infinite")
                 
          ),
          
          column(7,
                 tabsetPanel(id = "tabsp", 
                             tabPanel(h2("By state"),value = "#panel1p",
                                      fluidRow( 
                                        column(12, useShinyjs(),plotlyOutput("probability_state", height="700px", width = "100%"),uiOutput("shouldloadp1"),verbatimTextOutput("states1"))
                                      )
                             ),
                             tabPanel(h2("By covariate pattern"),value = "#panel2p",
                                      fluidRow( 
                                        column(12, useShinyjs(), plotlyOutput("probability_cov", height="700px", width = "100%"),uiOutput("shouldloadp2"),verbatimTextOutput("cov"))
                                      )
                             ),
                             tabPanel(h2("By covariate pattern and state"),value = "#panel3p",
                                      fluidRow( 
                                        column(12, useShinyjs(),plotlyOutput("probability_state_cov", height="600px", width = "100%"),uiOutput("shouldloadp3"),verbatimTextOutput("statecov"))
                                      )
                             ),
                             tabPanel(h2("Stacked"),value = "#panel4p",
                                      fluidRow(
                                        column(12, useShinyjs(),
                                               conditionalPanel(condition="input.aimtype =='present'",
                                                                useShinyjs(),plotlyOutput("probability_both", height="600px", width = "100%"),uiOutput("shouldloadp4"),uiOutput("afterstacked"), 
                                               ),
                                               conditionalPanel(condition="input.aimtype =='compare'",
                                                                uiOutput("nograph_stacked")
                                               )
                                        ) 
                                        
                                      )
                             ),
                             tabPanel(h2("Bar plots by covariate pattern"),value = "#panel5p",
                                      fluidRow( 
                                        column(12, useShinyjs(),plotlyOutput("probability_bars", height="600px", width = "100%"),uiOutput("shouldloadp5"),uiOutput("afterbp"))
                                      )
                             ),
                             tabPanel(h2("Stacked bar plot"),value = "#panel6p",
                                      fluidRow( 
                                        column(12, useShinyjs(),
                                               conditionalPanel(condition="input.aimtype =='present'",
                                                                plotlyOutput("probability_bars_stacked", height="600px", width = "100%"),uiOutput("shouldloadp6"),uiOutput("afterstackedbp")
                                               ),
                                               conditionalPanel(condition="input.aimtype =='compare'",
                                                                uiOutput("nograph_stackedbp")
                                               )
                                        ) 
                                      )
                             ),
                             tabPanel(h2("Predictions on MSM"),value = "#panel7p",
                                      fluidRow( 
                                        column(12, useShinyjs(),
                                               conditionalPanel(condition="input.aimtype =='present'",
                                                                plotOutput("probability_msm_box",height="750px",width = "100%"),uiOutput("shouldloadp7"),uiOutput("aftermsm")
                                               ),
                                               conditionalPanel(condition="input.aimtype =='compare'",
                                                                uiOutput("nograph_MSM")
                                               )
                                        )     
                                      )
                             ),
                             tabPanel(h2("Differences"),value = "#panel8p",
                                      fluidRow( 
                                        column(12, useShinyjs(),    plotlyOutput("P_diff"  , height="600px", width = "100%"),uiOutput("shouldloadp8"))
                                      )
                             ),
                             tabPanel(h2("Ratios"),value = "#panel9p",
                                      fluidRow( 
                                        column(12, useShinyjs(),   plotlyOutput("P_ratio"  , height="600px", width = "100%"),uiOutput("shouldloadp9"))
                                      )
                             )
                             
                             
                 )   
                 
          )
          
        )      
        
      }
      
      else if (existpdiff()==1 & existpratio()==0) { 
        
        
        
        fluidRow(
          tags$style(type="text/css",
                     ".shiny-output-error { visibility: hidden; }",
                     ".shiny-output-error:before { visibility: hidden; }"
          ),
          column(2,
                 h1("Probabilities"),
                 
                 conditionalPanel(condition="input.tabsp =='#panel1p'||input.tabsp =='#panel2p'||input.tabsp =='#panel4p'
                                || input.tabsp =='#panel5p' ||input.tabsp =='#panel8p' ||input.tabsp =='#panel9p'",
                                  uiOutput("ui_facetp")
                 )  ,         
                 
                 conditionalPanel(condition="input.tabsp =='#panel1p'||input.tabsp =='#panel2p'||input.tabsp =='#panel3p'
                                || input.tabsp =='#panel9p' ||input.tabsp =='#panel9p'",
                                  uiOutput("confp")
                 )  ,   
                 
          ),
          
          column(2,
                 br(),
                 p(""),
                 
                 conditionalPanel(condition="input.tabsp =='#panel1p'||input.tabsp =='#panel2p'||input.tabsp =='#panel3p'
                                || input.tabsp =='#panel4p' ||input.tabsp =='#panel8p' || input.tabsp =='#panel9p'",
                                  
                                  uiOutput("showtickp"),
                                  uiOutput("tickinputp")
                 )  ,   
                 
                 conditionalPanel(condition="input.tabsp =='#panel5p'||input.tabsp =='#panel6p'||input.tabsp =='#panel7p'",
                                  
                                  uiOutput("framespeed")
                 )  ,   
                 
                 conditionalPanel(condition="input.tabsp =='#panel5p'|| input.tabsp =='#panel7p'",
                                  
                                  uiOutput("areaperc")
                 )  ,   
                 conditionalPanel(condition="input.tabsp =='#panel5p'||input.tabsp =='#panel6p'|| input.tabsp =='#panel7p'",
                                  
                                  uiOutput("textsizep_msm")
                 )  ,  
                 
                 
          ),
          
          column(7,
                 tabsetPanel(id = "tabsp",
                             tabPanel(h2("By state"),value = "#panel1p",
                                      fluidRow( 
                                        column(12, useShinyjs(),plotlyOutput("probability_state", height="700px", width = "100%"),uiOutput("shouldloadp1"),verbatimTextOutput("states1"))
                                      )
                             ),
                             tabPanel(h2("By covariate pattern"),value = "#panel2p",
                                      fluidRow( 
                                        column(12, useShinyjs(), plotlyOutput("probability_cov", height="700px", width = "100%"),uiOutput("shouldloadp2"),verbatimTextOutput("cov"))
                                      )
                             ),
                             tabPanel(h2("By covariate pattern and state"),value = "#panel3p",
                                      fluidRow( 
                                        column(12, useShinyjs(),plotlyOutput("probability_state_cov", height="600px", width = "100%"),uiOutput("shouldloadp3"),verbatimTextOutput("statecov"))
                                      )
                             ),
                             tabPanel(h2("Stacked"),value = "#panel4p",
                                      fluidRow(
                                        column(12, useShinyjs(),
                                               conditionalPanel(condition="input.aimtype =='present'",
                                                                useShinyjs(),plotlyOutput("probability_both", height="600px", width = "100%"),uiOutput("shouldloadp4"),uiOutput("afterstacked"), 
                                               ),
                                               conditionalPanel(condition="input.aimtype =='compare'",
                                                                uiOutput("nograph_stacked")
                                               )
                                        ) 
                                        
                                      )
                             ),
                             tabPanel(h2("Bar plots by covariate pattern"),value = "#panel5p",
                                      fluidRow( 
                                        column(12, useShinyjs(),plotlyOutput("probability_bars", height="600px", width = "100%"),uiOutput("shouldloadp5"),uiOutput("afterbp"))
                                      )
                             ),
                             tabPanel(h2("Stacked bar plot"),value = "#panel6p",
                                      fluidRow( 
                                        column(12, useShinyjs(),
                                               conditionalPanel(condition="input.aimtype =='present'",
                                                                plotlyOutput("probability_bars_stacked", height="600px", width = "100%"),uiOutput("shouldloadp6"),uiOutput("afterstackedbp")
                                               ),
                                               conditionalPanel(condition="input.aimtype =='compare'",
                                                                uiOutput("nograph_stackedbp")
                                               )
                                        ) 
                                      )
                             ),
                             tabPanel(h2("Predictions on MSM"),value = "#panel7p",
                                      fluidRow( 
                                        column(12, useShinyjs(),
                                               conditionalPanel(condition="input.aimtype =='present'",
                                                                plotOutput("probability_msm_box",height="750px",width = "100%"),uiOutput("shouldloadp7"),uiOutput("aftermsm")
                                               ),
                                               conditionalPanel(condition="input.aimtype =='compare'",
                                                                uiOutput("nograph_MSM")
                                               )
                                        )     
                                      )
                             ),
                             tabPanel(h2("Differences"),value = "#panel8p",
                                      fluidRow( 
                                        column(12, useShinyjs(),    plotlyOutput("P_diff"  , height="600px", width = "100%"),uiOutput("shouldloadp8"))
                                      )
                             ),
                             tabPanel(h2("Ratios"),value = "#panel9p",
                                      fluidRow( 
                                        column(12, useShinyjs(),  print("Not Applicable"))
                                      )
                             )
                             
                             
                 )    
                 
          )
          
        )      
      }
      
      else if ( existpdiff()==0 & existpratio()==1) { 
        
        fluidRow(
          tags$style(type="text/css",
                     ".shiny-output-error { visibility: hidden; }",
                     ".shiny-output-error:before { visibility: hidden; }"
          ),
          column(2,
                 h1("Probabilities"),
                 
                 conditionalPanel(condition="input.tabsp =='#panel1p'||input.tabsp =='#panel2p'||input.tabsp =='#panel4p'
                                || input.tabsp =='#panel5p' ||input.tabsp =='#panel8p' ||input.tabsp =='#panel9p'",
                                  uiOutput("ui_facetp")
                 )  ,         
                 
                 conditionalPanel(condition="input.tabsp =='#panel1p'||input.tabsp =='#panel2p'||input.tabsp =='#panel3p'
                                || input.tabsp =='#panel9p' ||input.tabsp =='#panel9p'",
                                  uiOutput("confp")
                 )  ,   
                 
                 
          ),
          
          column(2,
                 br(),
                 p(""),
                 
                 conditionalPanel(condition="input.tabsp =='#panel1p'||input.tabsp =='#panel2p'||input.tabsp =='#panel3p'
                                || input.tabsp =='#panel4p' ||input.tabsp =='#panel8p' || input.tabsp =='#panel9p'",
                                  
                                  uiOutput("showtickp"),
                                  uiOutput("tickinputp")
                 )  ,   
                 
                 conditionalPanel(condition="input.tabsp =='#panel5p'||input.tabsp =='#panel6p'||input.tabsp =='#panel7p'",
                                  
                                  uiOutput("framespeed")
                 )  ,   
                 
                 conditionalPanel(condition="input.tabsp =='#panel5p'|| input.tabsp =='#panel7p'",
                                  
                                  uiOutput("areaperc")
                 )  ,   
                 conditionalPanel(condition="input.tabsp =='#panel5p'||input.tabsp =='#panel6p'|| input.tabsp =='#panel7p'",
                                  
                                  uiOutput("textsizep_msm")
                 )  
                 
          ),
          column(7,
                 tabsetPanel(id = "tabsp",
                             tabPanel(h2("By state"),value = "#panel1p",
                                      fluidRow( 
                                        column(12, useShinyjs(),plotlyOutput("probability_state", height="700px", width = "100%"),uiOutput("shouldloadp1"),verbatimTextOutput("states1"))
                                      )
                             ),
                             tabPanel(h2("By covariate pattern"),value = "#panel2p",
                                      fluidRow( 
                                        column(12, useShinyjs(), plotlyOutput("probability_cov", height="700px", width = "100%"),uiOutput("shouldloadp2"),verbatimTextOutput("cov"))
                                      )
                             ),
                             tabPanel(h2("By covariate pattern and state"),value = "#panel3p",
                                      fluidRow( 
                                        column(12, useShinyjs(),plotlyOutput("probability_state_cov", height="600px", width = "100%"),uiOutput("shouldloadp3"),verbatimTextOutput("statecov"))
                                      )
                             ),
                             tabPanel(h2("Stacked"),value = "#panel4p",
                                      fluidRow(
                                        column(12, useShinyjs(),
                                               conditionalPanel(condition="input.aimtype =='present'",
                                                                useShinyjs(),plotlyOutput("probability_both", height="600px", width = "100%"),uiOutput("shouldloadp4"),uiOutput("afterstacked"), 
                                               ),
                                               conditionalPanel(condition="input.aimtype =='compare'",
                                                                uiOutput("nograph_stacked")
                                               )
                                        ) 
                                        
                                      )
                             ),
                             tabPanel(h2("Bar plots by covariate pattern"),value = "#panel5p",
                                      fluidRow( 
                                        column(12, useShinyjs(),plotlyOutput("probability_bars", height="600px", width = "100%"),uiOutput("shouldloadp5"),uiOutput("afterbp"))
                                      )
                             ),
                             tabPanel(h2("Stacked bar plot"),value = "#panel6p",
                                      fluidRow( 
                                        column(12, useShinyjs(),
                                               conditionalPanel(condition="input.aimtype =='present'",
                                                                plotlyOutput("probability_bars_stacked", height="600px", width = "100%"),uiOutput("shouldloadp6"),uiOutput("afterstackedbp")
                                               ),
                                               conditionalPanel(condition="input.aimtype =='compare'",
                                                                uiOutput("nograph_stackedbp")
                                               )
                                        ) 
                                      )
                             ),
                             tabPanel(h2("Predictions on MSM"),value = "#panel7p",
                                      fluidRow( 
                                        column(12, useShinyjs(),
                                               conditionalPanel(condition="input.aimtype =='present'",
                                                                plotOutput("probability_msm_box",height="750px",width = "100%"),uiOutput("shouldloadp7"),uiOutput("aftermsm")
                                               ),
                                               conditionalPanel(condition="input.aimtype =='compare'",
                                                                uiOutput("nograph_MSM")
                                               )
                                        )     
                                      )
                             ),
                             tabPanel(h2("Differences"),value = "#panel8p",
                                      fluidRow( 
                                        column(12, useShinyjs(),    print("Not Applicable"))
                                      )
                             ),
                             tabPanel(h2("Ratios"),value = "#panel9p",
                                      fluidRow( 
                                        column(12, useShinyjs(),   plotlyOutput("P_ratio"  , height="600px", width = "100%"),uiOutput("shouldloadp9"))
                                      )
                             )
                             
                             
                 )  
                 
          )
          
        )      
      }
      
      else if (existpdiff()==0 & existpratio()==0) { 
        
        
        
        fluidRow(
          tags$style(type="text/css",
                     ".shiny-output-error { visibility: hidden; }",
                     ".shiny-output-error:before { visibility: hidden; }"
          ),
          column(2,
                 h1("Probabilities"),
                 
                 conditionalPanel(condition="input.tabsp =='#panel1p'||input.tabsp =='#panel2p'||input.tabsp =='#panel4p'
                                || input.tabsp =='#panel5p' ||input.tabsp =='#panel8p' ||input.tabsp =='#panel9p'",
                                  uiOutput("ui_facetp")
                 )  ,         
                 
                 conditionalPanel(condition="input.tabsp =='#panel1p'||input.tabsp =='#panel2p'||input.tabsp =='#panel3p'
                                || input.tabsp =='#panel9p' ||input.tabsp =='#panel9p'",
                                  uiOutput("confp")
                 )  ,   
                 
                 
          ),
          
          column(2,
                 br(),
                 p(""),
                 
                 conditionalPanel(condition="input.tabsp =='#panel1p'||input.tabsp =='#panel2p'||input.tabsp =='#panel3p'
                                || input.tabsp =='#panel4p' ||input.tabsp =='#panel8p' || input.tabsp =='#panel9p'",
                                  
                                  uiOutput("showtickp"),
                                  uiOutput("tickinputp")
                 )  ,   
                 
                 conditionalPanel(condition="input.tabsp =='#panel5p'||input.tabsp =='#panel6p'||input.tabsp =='#panel7p'",
                                  
                                  uiOutput("framespeed")
                 )  ,   
                 
                 conditionalPanel(condition="input.tabsp =='#panel5p'|| input.tabsp =='#panel7p'",
                                  
                                  uiOutput("areaperc")
                 )  ,   
                 conditionalPanel(condition="input.tabsp =='#panel5p'||input.tabsp =='#panel6p'|| input.tabsp =='#panel7p'",
                                  
                                  uiOutput("textsizep_msm")
                 )  
                 
          ),
          
          column(7,
                 tabsetPanel(id = "tabsp",
                             tabPanel(h2("By state"),value = "#panel1p",
                                      fluidRow( 
                                        column(12, useShinyjs(),plotlyOutput("probability_state", height="700px", width = "100%"),uiOutput("shouldloadp1"),verbatimTextOutput("states1"))
                                      )
                             ),
                             tabPanel(h2("By covariate pattern"),value = "#panel2p",
                                      fluidRow( 
                                        column(12, useShinyjs(), plotlyOutput("probability_cov", height="700px", width = "100%"),uiOutput("shouldloadp2"),verbatimTextOutput("cov"))
                                      )
                             ),
                             tabPanel(h2("By covariate pattern and state"),value = "#panel3p",
                                      fluidRow( 
                                        column(12, useShinyjs(),plotlyOutput("probability_state_cov", height="600px", width = "100%"),uiOutput("shouldloadp3"),verbatimTextOutput("statecov"))
                                      )
                             ),
                             tabPanel(h2("Stacked"),value = "#panel4p",
                                      fluidRow(
                                        column(12, useShinyjs(),
                                               conditionalPanel(condition="input.aimtype =='present'",
                                                                useShinyjs(),plotlyOutput("probability_both", height="600px", width = "100%"),uiOutput("shouldloadp4"),uiOutput("afterstacked"), 
                                               ),
                                               conditionalPanel(condition="input.aimtype =='compare'",
                                                                uiOutput("nograph_stacked")
                                               )
                                        ) 
                                        
                                      )
                             ),
                             tabPanel(h2("Bar plots by covariate pattern"),value = "#panel5p",
                                      fluidRow( 
                                        column(12, useShinyjs(),plotlyOutput("probability_bars", height="600px", width = "100%"),uiOutput("shouldloadp5"),uiOutput("afterbp"))
                                      )
                             ),
                             tabPanel(h2("Stacked bar plot"),value = "#panel6p",
                                      fluidRow( 
                                        column(12, useShinyjs(),
                                               conditionalPanel(condition="input.aimtype =='present'",
                                                                plotlyOutput("probability_bars_stacked", height="600px", width = "100%"),uiOutput("shouldloadp6"),uiOutput("afterstackedbp")
                                               ),
                                               conditionalPanel(condition="input.aimtype =='compare'",
                                                                uiOutput("nograph_stackedbp")
                                               )
                                        ) 
                                      )
                             ),
                             tabPanel(h2("Predictions on MSM"),value = "#panel7p",
                                      fluidRow( 
                                        column(12, useShinyjs(),
                                               conditionalPanel(condition="input.aimtype =='present'",
                                                                plotOutput("probability_msm_box",height="750px",width = "100%"),uiOutput("shouldloadp7"),uiOutput("aftermsm")
                                               ),
                                               conditionalPanel(condition="input.aimtype =='compare'",
                                                                uiOutput("nograph_MSM")
                                               )
                                        )     
                                      )
                             ),
                             tabPanel(h2("Differences"),value = "#panel8p",
                                      fluidRow( 
                                        column(12, useShinyjs(),    print("Not Applicable"))
                                      )
                             ),
                             tabPanel(h2("Ratios"),value = "#panel9p",
                                      fluidRow( 
                                        column(12, useShinyjs(),   print("Not Applicable"))
                                      )
                             )
                             
                             
                 ) 
                 
          )
          
        )      
        
      }
    }
    
  }) 
  
  #output$infinite <- renderPrint({
  #min(data_P_ratio2_lci()$V[which(!is.na(data_P_ratio2_lci()$V))])
  #})
  #output$shouldloadgridp1 <- renderUI({
  #  if (input$facet=="No" )  return()
  #  downloadButton(outputId = "downgridp1", label = h2("Download the plot"))
  #})
  #
  #output$downgridp1 <- downloadHandler(
  #  
  #  filename= function() {
  #    paste("p1","png", sep=".") 
  #  },
  #  content= function(file) {
  #
  #   ggsave(file,plot=input$probability_state,device = "png")
  #    
  #  }
  #) 
  #
  output$nograph_MSM<- renderUI({
    
    helpText("This graph is not available when comparing 2 approaches") 
    
  })
  
  output$nograph_stacked<- renderUI({
    
    helpText("This graph is not available when comparing 2 approaches") 
    
  })
  
  output$nograph_stackedbp<- renderUI({
    
    helpText("This graph is not available when comparing 2 approaches") 
    
  })
  
  
  output$showtickp<- renderUI({
    
    radioButtons("showtickp", "Show axis tick options",
                 choices = list("No" = "No",
                                "Yes" = "Yes"), selected = "No")
  })
  
  output$ui_facetp<- renderUI({
    radioButtons(inputId="facet", label= "Display graph in grids",
                 choices=c("No","Yes"),selected = "No")
  })
  
  output$confp <- renderUI({
    
    if  (length(myjson2()$ci_P)!=0) {
      radioButtons("conf", "Confidence intervals",
                   c("No" = "ci_no",
                     "Yes" ="ci_yes"))
    }
    
    else if (length(myjson2()$ci_P)==0) {
      item_list <- list()
      item_list[[1]]<- radioButtons("conf", "Confidence intervals",c("No" = "ci_no"))
      item_list[[2]]<-print("Confidence interval data were not provided")
      do.call(tagList, item_list)
    }
    
  })
  
  output$textsizep_msm <- renderUI({
    
    if (is.null(myjson2()))  return()
    item_list <- list()
    
    item_list[[1]] <-numericInput("textsizep_msm",h2("Legends size"),value=15,min=5,max=30)
    
    
    do.call(tagList, item_list)
  })
  
  
  ##################################################
  ###### Will appear conditionally##################
  ###################################################
  #observeEvent(input$showSidebar, {
  #  shinyjs::removeClass(selector = "body", class = "sidebar-collapse")
  #})
  #observeEvent(input$hideSidebar, {
  #  shinyjs::addClass(selector = "body", class = "sidebar-collapse")
  #})
  #Create the reactive input of covariates
  
  #output$covarinputp <- renderUI({
  #  
  #  #if (is.null(myjson2()))  return()
  #  
  #  if (input$displayp=="same") return()
  #  
  #  else if (input$displayp=="change") {
  #    
  #    item_list <- list()
  #    item_list[[1]] <- h2("Covariate patterns")
  #    
  #    v=vector()
  #    for (i in 1:length(myjson2()$atlist)) {
  #      v[i]=myjson2()$atlist[i]
  #    }
  #    
  #    default_choices_cov=v
  #    
  #    for (i in seq(length(myjson2()$atlist))) {
  #      item_list[[i+1]] <- textInput(paste0('covp', i),default_choices_cov[i], labels_cov()[i])
  #    }
  #    
  #    do.call(tagList, item_list)
  #  }
  #})
  #
  #labels_covp<- reactive ({
  #  
  #  if (input$displayp!="change") {as.vector(labels_cov())}
  #  
  #  else if (input$displayp=="change") {
  #    
  #    
  #    myList<-vector("list",length(myjson2()$cov$atlist))
  #    
  #    for (i in 1:length(myjson2()$cov$atlist)) {
  #      myList[[i]]= input[[paste0('covp', i)]][1]
  #    }
  #    final_list=unlist(myList, recursive = TRUE, use.names = TRUE)
  #    as.vector(final_list)
  #  }
  #})
  
  #Create the reactive input of states
  
  #output$statesinputp <- renderUI({
  #  
  #  if (input$displayp=="same") return()
  #  
  #  else if (input$displayp=="change") {  
  #    
  #    item_list <- list()
  #    item_list[[1]] <- h2("States")
  #    default_choices_state=vector()
  #    
  #    title_choices_state=vector()
  #    for (i in 1:length(myjson2()$P)) {
  #      title_choices_state[i]=paste0("State"," ",input$select,selectend()[i])
  #    }
  #    for (i in 1:length(myjson2()$P)) {
  #      
  #      item_list[[1+i]] <- textInput(paste0('statep',i),title_choices_state[i], labels_state()[i])
  #      
  #    }
  #    do.call(tagList, item_list)
  #  }
  #})
  
  # labels_statep<- reactive ({
  #   
  #   if (input$displayp!="change") labels_state()
  #   
  #   else if (input$displayp=="change") {
  #     
  #     myList<-vector("list",length(myjson2()$P))
  #     for (i in 1:length(myjson2()$P)) {
  #       
  #       myList[[i]]= input[[paste0('statep', i)]][1]
  #     }
  #     final_list=unlist(myList, recursive = TRUE, use.names = TRUE)
  #     final_list
  #   }
  # })
  
  ##################################################################################
  ###################################################################################
  
  
  
  
  data_P <- reactive ({
    if(is.null(myjson2())) return()
    
    #Will give a certain shape to the probability data so that we have the 
    #covariate patterns as variables and the states as groups
    timevar=as.data.frame(myjson2()$timevar); names(timevar)[1]<- "timevar"
    
    v=vector()
    for (i in 1:length(myjson2()$cov$atlist)) {v[i]=myjson2()$cov$atlist[i]}
    
    ## Different variable of probabilities for each covariate pattern
    prob=list()
    
    if (length(myjson2()$P)==0) {return()}
    
    for(i in 1:length(myjson2()$P)) {
      prob[[i]]=as.data.frame(t(data.frame(myjson2()$P[i])))
      colnames(prob[[i]]) <-labels_cov()
    }
    
    for(i in 1:length(myjson2()$P)) {  
      prob[[i]]=as.data.frame(cbind(prob[[i]], timevar ,state=rep(i,nrow(prob[[i]] )) ))
    }
    
    # Append the probabilities datasets of the different states
    data_P=list()
    data_P[[1]]=prob[[1]]
    
    if (length(myjson2()$P)>1) {
      
      for (u in 2:(length(myjson2()$P))) {
        data_P[[u]]=rbind(prob[[u]],data_P[[(u-1)]])
      }
    }
    datap=data_P[[length(myjson2()$P)]]
    datap 
  })
  
  
  
  data_P_uci <- reactive ({
    if(is.null(myjson2())) return()
    
    #Will give a certain shape to the probability data so that we have the 
    #covariate patterns as variables and the states as groups
    timevar=as.data.frame(myjson2()$timevar)
    names(timevar)[1]<- "timevar"
    
    v=vector()
    for (i in 1:length(myjson2()$cov$atlist)) {v[i]=myjson2()$cov$atlist[i]}
    
    ## Different variable of probabilities for each covariate pattern
    prob_uci=list()
    
    if (length(myjson2()$P_uci)==0) {return()}
    
    for(i in 1:length(myjson2()$P_uci)) {
      prob_uci[[i]]=as.data.frame(t(data.frame(myjson2()$P_uci[i])))
      colnames(prob_uci[[i]]) <-labels_cov()
    }
    
    for(i in 1:length(myjson2()$P_uci)) {  
      prob_uci[[i]]=as.data.frame(cbind(prob_uci[[i]], timevar ,state=rep(i,nrow(prob_uci[[i]] )) ))
    }
    
    # Append the probabilities datasets of the different states
    data_P_uci=list()
    data_P_uci[[1]]=prob_uci[[1]]
    
    if (length(myjson2()$P_lci)>1) {
      
      for (u in 2:(length(myjson2()$P_uci))) {
        data_P_uci[[u]]=rbind(prob_uci[[u]],data_P_uci[[(u-1)]])
      }
    }
    datap_uci=data_P_uci[[length(myjson2()$P_uci)]]
    datap_uci 
  })
  
  data_P_lci <- reactive ({
    if(is.null(myjson2())) return()
    
    #Will give a certain shape to the probability data so that we have the 
    #covariate patterns as variables and the states as groups
    timevar=as.data.frame(myjson2()$timevar)
    names(timevar)[1]<- "timevar"
    
    v=vector()
    for (i in 1:length(myjson2()$cov$atlist)) {v[i]=myjson2()$cov$atlist[i]}
    
    ## Different variable of probabilities for each covariate pattern
    prob_lci=list()
    
    if (length(myjson2()$P_lci)==0) {return()}
    
    for(i in 1:length(myjson2()$P_lci)) {
      prob_lci[[i]]=as.data.frame(t(data.frame(myjson2()$P_lci[i])))
      colnames(prob_lci[[i]]) <-labels_cov()
    }
    
    for(i in 1:length(myjson2()$P_lci)) {  
      prob_lci[[i]]=as.data.frame(cbind(prob_lci[[i]], timevar ,state=rep(i,nrow(prob_lci[[i]] )) ))
    }
    
    # Append the probabilities datasets of the different states
    data_P_lci=list()
    data_P_lci[[1]]=prob_lci[[1]]
    
    if (length(myjson2()$P_lci)>1) {
      for (u in 2:(length(myjson2()$P_lci))) {
        data_P_lci[[u]]=rbind(prob_lci[[u]],data_P_lci[[(u-1)]])
      }
    }
    
    
    
    datap_lci=data_P_lci[[length(myjson2()$P_lci)]]
    datap_lci 
  })
  
  
  
  output$areaperc <- renderUI({
    
    if (is.null(myjson2()))  return()
    item_list <- list()
    
    
    
    item_list[[1]] <- sliderInput("perc",h2("Time points (Applicable to the non stacked bar graphs)"),
                                  min=min(myjson2()$timevar),
                                  max=max(myjson2()$timevar),
                                  step=myjson2()$timevar[2]-myjson2()$timevar[1], 
                                  value=1, width='100%', 
                                  animate=animationOptions(interval = (1000/input$speed)))
    
    do.call(tagList, item_list)
    
  })
  
  
  
  
  
  data_P_st<-reactive  ({
    
    datanew=data_P()
    
    # if (input$aimtype=="compare") { datanew$state_fac=c(rep("NA",nrow(datanew)))}
    # else if (input$aimtype=="present") {  datanew$state_fac=ordered(c(rep("NA",nrow(datanew))), levels = labels_state() )}
    
    datanew$state_fac=ordered(c(rep("NA",nrow(datanew))), levels = labels_state() )
    
    for (o in 1:(length(myjson2()$P))) {
      for (g in 1:nrow(datanew))  {
        if  (datanew$state[g]==o) {datanew$state_fac[g]=labels_state()[o] }  
      }
    }
    datanew
  })
  
  
  data_P_st_uci<-reactive  ({
    datanew=data_P_uci()
    datanew$state_fac=ordered(c(rep("NA",nrow(datanew))), levels = labels_state() )
    
    for (o in 1:(length(myjson2()$P_uci))) {
      for (g in 1:nrow(datanew))  {
        if  (datanew$state[g]==o) {datanew$state_fac[g]=labels_state()[o] }  
      }
    }
    datanew
  })
  
  data_P_st_lci<-reactive  ({
    datanew=data_P_lci()
    datanew$state_fac=ordered(c(rep("NA",nrow(datanew))), levels = labels_state() )
    
    for (o in 1:(length(myjson2()$P_lci))) {
      for (g in 1:nrow(datanew))  {
        if  (datanew$state[g]==o) {datanew$state_fac[g]=labels_state()[o] }  
      }
    }
    datanew
  })
  
  
  
  data_P_d <- reactive ({
    
    ### Meke one variable of probabilities so now, states and covariate patterns 
    ### define subgroups of the dataset
    dlist=list()
    for (d in 1:length(myjson2()$cov$atlist)) {
      
      dlist[[d]]=cbind.data.frame(data_P_st()[,d],data_P_st()[,ncol(data_P_st())-2],data_P_st()[,ncol(data_P_st())-1],data_P_st()[,ncol(data_P_st())],rep(d,length(data_P_st()[,d])) )
      dlist[[d]][,6] <- rep(colnames(data_P_st())[d],length(data_P_st()[,d]))
      colnames(dlist[[d]]) <- c("V","timevar","state","state_factor","cov","cov_factor")
    }
    d_all_p <- bind_rows(dlist, .id = "column_label")
    
    d_all_p
  })
  
  
  
  data_P_d_uci <- reactive ({
    
    ### Meke one variable of probabilities so now, states and covariate patterns 
    ### define subgroups of the dataset
    dlist=list()
    for (d in 1:length(myjson2()$cov$atlist)) {
      
      dlist[[d]]=cbind.data.frame(data_P_st_uci()[,d],data_P_st_uci()[,ncol(data_P_st_uci())-2],
                                  data_P_st_uci()[,ncol(data_P_st_uci())-1],
                                  data_P_st_uci()[,ncol(data_P_st_uci())],rep(d,length(data_P_st_uci()[,d])) )
      dlist[[d]][,6] <- rep(colnames(data_P_st_uci())[d],length(data_P_st_uci()[,d]))
      colnames(dlist[[d]]) <- c("V","timevar","state","state_factor","cov","cov_factor")
    }
    d_all_p_uci <- bind_rows(dlist, .id = "column_label")
    d_all_p_uci
  }) 
  
  data_P_d_lci<- reactive ({
    
    ### Meke one variable of probabilities so now, states and covariate patterns 
    ### define subgroups of the dataset
    dlist=list()
    for (d in 1:length(myjson2()$cov$atlist)) {
      
      dlist[[d]]=cbind.data.frame(data_P_st_lci()[,d],data_P_st_lci()[,ncol(data_P_st_lci())-2],
                                  data_P_st_lci()[,ncol(data_P_st_lci())-1],
                                  data_P_st_lci()[,ncol(data_P_st_lci())],rep(d,length(data_P_st_lci()[,d])) )
      dlist[[d]][,6] <- rep(colnames(data_P_st_lci())[d],length(data_P_st_lci()[,d]))
      colnames(dlist[[d]]) <- c("V","timevar","state","state_factor","cov","cov_factor")
    }
    d_all_p_lci <- bind_rows(dlist, .id = "column_label")
    d_all_p_lci
  })
  
  
  output$tickinputp <- renderUI({
    
    default_choices=c("black","blue1","brown1","chartreuse2","cyan1","darkgray","firebrick3",
                      "gold","darkorange2","lightsteelblue4","rosybrow2","violetred2",
                      "yellow2","yellowgreen","tan1","lightslateblue","khaki4","gray28",
                      "cyan3","brown4","darkorchid1","goldenrod4","gray63","lightsalmon",
                      "maroon4","palegreen1","royalblue2","red2","sienna4","yellow4","slategray3")
    
    if (is.null(myjson2()))  return()
    item_list <- list()
    item_list[[1]] <- h2("Provide x axis range and ticks")
    item_list[[2]] <-numericInput("startx","Start x axis at:",value=min(data_P_d()$timevar),min=0 )
    item_list[[3]] <-numericInput("stepx","Step at x axis:",value=max(data_P_d()$timevar/10),min=0,max=max(data_P_d()$timevar))
    item_list[[4]] <-numericInput("endx","End x axis at:",value =max(data_P_d()$timevar),min=0,max=max(data_P_d()$timevar))
    item_list[[5]] <-numericInput("stepy","Step at y axis:",value=max(data_P_d()$V)/10,min=max(data_P_d()$V)/1000,max=max(data_P_d()$V)/10)
    item_list[[6]] <-numericInput("textsizep",h2("Legends size"),value=input$textsize,min=5,max=30)
    item_list[[7]] <-numericInput("textfacetp",h2("Facet title size"),value=input$textsize-3,min=5,max=30 )
    
    
    
    do.call(tagList, item_list)
  })
  
  output$framespeed <- renderUI({
    
    if (is.null(myjson2()))  return()
    item_list <- list()
    item_list[[1]] <-numericInput("speed",h2("Time speed"),value=3,min=1, max=20 )
    
    
    do.call(tagList, item_list)
  })
  
  
  data_P_ci<- reactive ({
    x=c( data_P_d()[order(data_P_d()$timevar,data_P_d()$state,data_P_d()$cov),]$timevar,
         data_P_d_lci()[order(-data_P_d()$timevar,data_P_d()$state,data_P_d()$cov),]$timevar )
    
    y_central=c( data_P_d()[order(data_P_d()$timevar,data_P_d()$state,data_P_d()$cov),]$V,
                 data_P_d()[order(-data_P_d()$timevar,data_P_d()$state,data_P_d()$cov),]$V )
    
    y=c( data_P_d_uci()[order(data_P_d_uci()$timevar,data_P_d_uci()$state,data_P_d_uci()$cov),]$V,
         data_P_d_lci()[order(-data_P_d_uci()$timevar,data_P_d_uci()$state,data_P_d_uci()$cov),]$V )
    
    frameto=c(as.character(data_P_d_uci()[order(-data_P_d_uci()$timevar,data_P_d_uci()$state,data_P_d_uci()$cov),]$state_factor),
              as.character(data_P_d_lci()[order(-data_P_d_lci()$timevar,data_P_d_lci()$state,data_P_d_lci()$cov),]$state_factor) )
    
    covto=c( data_P_d_uci()[order(-data_P_d_uci()$timevar,data_P_d_uci()$state,data_P_d_uci()$cov),]$cov_factor,
             data_P_d_lci()[order(-data_P_d_lci()$timevar,data_P_d_lci()$state,data_P_d_lci()$cov),]$cov_factor )
    
    data=data.frame(x,y,frameto,covto,y_central)
    data
  })
  
  #########################################################
  #output$shouldloadp1 <- renderUI({
  #  if (is.null((myjson2())))  return()
  #  downloadButton(outputId = "downplotp1", label = h2("Download the plot"))
  #})
  
  datap1_re <-  reactive ({
    
    if(is.null(data_P_d())) return()
    
    else
      
      if (input$conf=="ci_no") {
        
        if (input$facet=="No") {
          
          
          
          p_state= plot_ly(data_P_d(),alpha=0.5) %>%
            add_lines(
              x=data_P_d()$timevar,y=data_P_d()$V,
              frame=factor(as.factor(data_P_d()$state_factor),levels=labels_state()),
              color=factor(as.factor(data_P_d()$cov_factor)  ,levels=labels_cov()),
              colors=labels_colour_cov()[1:length(myjson2()$cov$atlist)],
              mode="lines",
              line=list(simplify=FALSE,color = labels_colour_cov()[1:length(myjson2()$cov$atlist)] ),
              text = 'Select or deselect lines by clicking on the legend',
              hovertemplate = paste("<b>%{text}</b><br><br>", "%{yaxis.title.text}: %{y:,}<br>",
                                    "%{xaxis.title.text}: %{x:,}<br>","<extra></extra>")
            )
          
          
          p_state = p_state %>%
            layout(title=list(text="Probability of state for each covariate pattern over states",y=0.95),
                   font= list(family = "times new roman", size = input$textsizep, color = "black"),
                   margin = list(l = 50, r = 50, b = 30, t = 70),
                   xaxis=list(title=list(text="Time since entry",y=0.2),
                              dtick = input$stepx, 
                              tick0 = input$startx, 
                              range=c(input$startx,input$endx),
                              ticklen = 5,
                              tickwidth = 2,
                              tickcolor = toRGB("black"),
                              tickmode = "linear"),
                   yaxis =list(title= "Probability of state occupancy",rangemode = "nonnegative",                    
                               dtick = input$stepy, 
                               ticklen = 5,
                               tickwidth = 2,
                               tickcolor = toRGB("black")),
                   shapes = list(
                     list(type = "rect",
                          fillcolor = "grey", 
                          line = list(color = "grey"), 
                          opacity = 0.8,
                          x0 = 0, x1 =input$area, xref = "x", y0 = 0, y1 = 1, yref = "y") )  )%>%
            animation_opts(frame = 1000, transition = 0, redraw = FALSE)%>%
            config(
              toImageButtonOptions = list(
                format = "png",
                width = 1200,
                height = 900,scale=input$figscale
              ), edits = list(
                annotationPosition = TRUE,
                annotationTail = TRUE,
                annotationText = TRUE,
                axisTitleText=TRUE,
                colorbarTitleText=TRUE,
                legendPosition=TRUE,
                legendText=TRUE,
                shapePosition=TRUE,
                titleText=TRUE
              ),queueLength=10 
            )
          
          p_state
          
        }
        
        
        if (input$facet=="Yes") {
          
          
          data_plot=data_P_d()
          
          p_state = ggplot(data_plot)
          p_state = ggplot(data_plot,aes(x=timevar, y=V, color= factor(as.factor(cov_factor),levels=labels_cov()), group=1,
                                         text=paste("Select or deselect lines by clicking on the legend",
                                                    "<br>Time: ", timevar,
                                                    "<br>Probability: ", V,
                                                    "<br>Covariate pattern: ", factor(as.factor(cov_factor),levels=labels_cov()) ) )
          )
          
          
          p_state = p_state+geom_line(aes(x=timevar, y=V, color= factor(as.factor(cov_factor),levels=labels_cov()) ))+
            scale_colour_manual( values =labels_colour_cov(),labels = labels_cov()  ) 
          
          if (input$aimtype=="compare") { p_state = p_state+ facet_wrap(~ factor(as.factor(state_factor), levels=labels_state()  ), nrow=2)}
          
          else if (input$aimtype=="present")   {p_state = p_state+ facet_wrap(~factor(as.factor(state_factor),levels=labels_state()))}
          
          
          p_state = p_state + scale_x_continuous(breaks=c(seq(input$startx,input$endx,by=input$stepx)))
          
          p_state = p_state + scale_y_continuous(breaks=c(seq(min(data_plot$V[which(!is.na(data_plot$V))]),max(data_plot$V[which(!is.na(data_plot$V))]), by=input$stepy )))
          
          
          
          p_state = p_state +labs(title="Probability of state for each covariate pattern over states", x="Time since entry", y="Probability of state")
          
          p_state = p_state + labs(color = "Covariate\npatterns")+ labs(fill = "Covariate\npatterns")
          
          p_state = p_state +theme(title = element_text(size = input$textsizep-4),  strip.text = element_text(size=input$textfacetp),       
                                   legend.title = element_text(color="black", size= input$textsizep-5), 
                                   legend.text=element_text(size= input$textsizep-6),
                                   plot.margin = unit(x=c(1.5,1.5,1.5,1.5),units="cm"),
                                   legend.margin = margin(1.5, 1, 1, 1, "cm"),
                                   legend.justification = "center",legend.box.spacing = unit(0.2, "cm"),
                                   axis.title.y = element_text(size= input$textsizep-5),
                                   axis.title.x = element_text(size= input$textsizep-5), 
                                   axis.text.x = element_text( size=input$textsizep-6),axis.text.y = element_text( size=input$textsizep-6)
          )   
          
          
          p_state = ggplotly(p_state, tooltip = "text")%>%
            config(
              toImageButtonOptions = list(
                format = "png",
                width = 1200,
                height = 900,scale=input$figscale
              ), edits = list(
                annotationPosition = TRUE,
                annotationTail = TRUE,
                annotationText = TRUE,
                axisTitleText=TRUE,
                colorbarTitleText=TRUE,
                legendPosition=TRUE,
                legendText=TRUE,
                shapePosition=TRUE,
                titleText=TRUE
              ) ,queueLength=10
            )
          
          p_state 
        }
        
      }
    
    else if (input$conf=="ci_yes") {
      
      if (input$facet=="No") {
        
        p_state <- plot_ly()
        
        p_state <- add_trace(p_state, line=list(simplify=FALSE,color = labels_colour_cov()),
                             mode="lines", type = "scatter",
                             x=data_P_ci()$x, y=data_P_ci()$y_central,
                             frame=factor(as.factor(data_P_ci()$frameto),levels=labels_state()), 
                             colors=labels_colour_cov()[1:length(myjson2()$cov$atlist)],
                             color=as.factor(data_P_ci()$covto),
                             text = 'Select or deselect lines by clicking on the legend',
                             hovertemplate = paste("<b>%{text}</b><br><br>", "%{yaxis.title.text}: %{y:,}<br>",
                                                   "%{xaxis.title.text}: %{x:,}<br>","<extra></extra>") )
        
        p_state <- add_trace(p_state, fill = "tozerox", 
                             line=list(dash = "solid", color = "transparent", width = 1.8897637),
                             mode = "lines", type = "scatter",
                             x=data_P_ci()$x, y=data_P_ci()$y,
                             frame=factor(as.factor(data_P_ci()$frameto),levels=labels_state()),
                             colors=labels_colour_cov()[1:length(myjson2()$cov$atlist)],
                             color=as.factor(data_P_ci()$covto),
                             text = 'Select or deselect lines by clicking on the legend',
                             hovertemplate = paste("<b>%{text}</b><br><br>", "%{yaxis.title.text}: %{y:,}<br>",
                                                   "%{xaxis.title.text}: %{x:,}<br>","<extra></extra>"),
                             showlegend = FALSE) #### May need to have an input value here if we eant to deselect CIs
        
        
        p_state = p_state %>%
          layout(title=list(text="Probability of state for each covariate pattern over states",y=0.95),
                 font= list(family = "times new roman", size = input$textsizep, color = "black"),
                 margin = list(l = 50, r = 50, b = 30, t = 70),
                 xaxis=list(title=list(text="Time since entry",y=0.2),
                            dtick = input$stepx, 
                            tick0 = input$startx, 
                            range=c(input$startx,input$endx),
                            ticklen = 5,
                            tickwidth = 2,
                            tickcolor = toRGB("black"),
                            tickmode = "linear"),
                 yaxis =list(title= "Probability of state occupancy",rangemode = "nonnegative",                    
                             dtick = input$stepy, 
                             ticklen = 5,
                             tickwidth = 2,
                             tickcolor = toRGB("black")),
                 shapes = list(
                   list(type = "rect",
                        fillcolor = "grey", 
                        line = list(color = "grey"), 
                        opacity = 0.8,
                        x0 = 0, x1 =input$area, xref = "x", y0 = 0, y1 = 1, yref = "y") )) %>%
          animation_opts(frame = 1000, transition = 0, redraw = FALSE)%>%
          config(
            toImageButtonOptions = list(
              format = "png",
              width = 1200,
              height = 900,scale=input$figscale
            ), edits = list(
              annotationPosition = TRUE,
              annotationTail = TRUE,
              annotationText = TRUE,
              axisTitleText=TRUE,
              colorbarTitleText=TRUE,
              legendPosition=TRUE,
              legendText=TRUE,
              shapePosition=TRUE,
              titleText=TRUE
            ) ,queueLength=10
          )
        
        p_state
      }
      
      if (input$facet=="Yes") {
        
        V_lci=  data_P_d_lci()$V
        V_uci=  data_P_d_uci()$V
        
        data_plot=cbind(data_P_d(),V_lci,V_uci)
        
        
        p_state=ggplot(data_plot)
        p_state=ggplot(data_plot,aes(x=timevar, y=V, color= factor(as.factor(cov_factor),levels=labels_cov()), group=1,
                                     text=paste("Select or deselect lines by clicking on the legend",
                                                "<br>Time: ", timevar,
                                                "<br>Probability: ", V,
                                                "<br>Covariate pattern: ", factor(as.factor(cov_factor),levels=labels_cov()) )))
        
        p_state=p_state +scale_colour_manual( values =labels_colour_cov(),labels = labels_cov()  ) 
        
        
        p_state=p_state+geom_line(aes(x=timevar, y=V, fill=factor(as.factor(cov_factor),levels=labels_cov()) ))
        
        p_state=p_state+ geom_ribbon(aes(ymin = V_lci, ymax =V_uci,fill= factor(as.factor(cov_factor),levels=labels_cov()) ),alpha=0.4)+ 
          scale_fill_manual( values =labels_colour_cov(),labels = labels_cov()  ) 
        
        if (input$aimtype=="compare") { p_state = p_state+ facet_wrap(~ factor(as.factor(state_factor), levels=labels_state()), nrow=2)}
        
        else if (input$aimtype=="present")   {p_state = p_state+ facet_wrap(~ factor(as.factor(state_factor), levels=labels_state()))}
        
        p_state = p_state + scale_x_continuous(breaks=c(seq(input$startx,input$endx,by=input$stepx  ))) 
        p_state = p_state + scale_y_continuous(breaks=c(seq(min(data_plot$V_lci[which(!is.na(data_plot$V_lci))]),max(data_plot$V_uci[which(!is.na(data_plot$V_uci))]),by=input$stepy )))
        
        
        
        
        p_state = p_state +labs(title="Probability of state for each covariate pattern over states", x="Time since entry", y="Probability of state")
        
        
        p_state = p_state + labs(color = "Covariate\npatterns")+ labs(fill = "Covariate\npatterns")
        
        p_state = p_state +theme(title = element_text(size = input$textsizep-4),   strip.text = element_text(size=input$textfacetp),             
                                 legend.title = element_text(color="black", size= input$textsizep-5), 
                                 legend.text=element_text(size= input$textsizep-6),
                                 plot.margin = unit(x=c(1.5,1.5,1.5,1.5),units="cm"),
                                 legend.margin = margin(1.5, 1, 1, 1, "cm"),
                                 legend.justification = "center",legend.box.spacing = unit(0.2, "cm"),
                                 axis.title.y = element_text(size= input$textsizep-5),
                                 axis.title.x = element_text(size= input$textsizep-5), 
                                 axis.text.x = element_text( size=input$textsizep-6),axis.text.y = element_text( size=input$textsizep-6))  
        
        p_state = ggplotly(p_state, tooltip = "text")%>%
          config(
            toImageButtonOptions = list(
              format = "png",
              width = 1200,
              height = 900,scale=input$figscale
            ), edits = list(
              annotationPosition = TRUE,
              annotationTail = TRUE,
              annotationText = TRUE,
              axisTitleText=TRUE,
              colorbarTitleText=TRUE,
              legendPosition=TRUE,
              legendText=TRUE,
              shapePosition=TRUE,
              titleText=TRUE
            ) ,queueLength=10
          ) 
        
        p_state 
        
      }
    }
    
    p_state
  })
  
  
  output$probability_state <- renderPlotly ({
    
    datap1_re()
    
  })
  
  output$downplotp1 <- downloadHandler(
    filename = function(){paste("p1",'.png',sep='')},
    content = function(file){
      
      # if (input$facet=="No") { 
      plotly_IMAGE( datap1_re(),width = 3000, height = 3000, format = "svg", scale = 1,  out_file = file )
      #  }
      
      #  if (input$facet=="Yes") {
      #    png(filename=file, width=1000, height=1000,units = "px", res=200)
      #    datap1_re()
      #    dev.off()
      #   }
    }
  )
  ################################################################
  
  ####Statements after plots #######################
  
  output$covs <- renderPrint({
    
    if ( length(myjson2()$cov$atlist)>5 ) {
      
      df= data.frame(Covariate_patterns=labels_cov())
      df
    }
    else return(print("If more than 5 covariate patterns specified, they will be listed here as well"))  
  })
  output$states1 <- renderPrint({
    
    if ( length(myjson2()$P)>5)  {
      
      df= data.frame(States=labels_state())
      df
    }
    
    else return(print("If more than 5 states specified, they will be listed here as well"))
    
  })
  output$states2 <- renderPrint({
    
    if ( length(myjson2()$P)>5 ) {
      
      df= data.frame(States=labels_state())
      df
    }
    else return()
    
  })
  output$statecov <- renderPrint({
    
    if ( length(myjson2()$P)>5 | length(myjson2()$cov$atlist)>5)    {
      
      df= data.frame(States=labels_state(), Covariate_patterns=labels_cov())
      df
    }
    else return(print("If more than 5 states or covariate patterns specified, they will be listed here as well"))  
    
    
  })
  
  
  output$afterstacked <- renderPrint({
    
    helpText("The transition probabilities for each timepoint are given stacked. They will always sum to 1 ") 
    
  })
  
  output$afterstackedbp <- renderPrint({
    
    helpText("The transition probabilities for each covariate pattern are given stacked over states. They will always sum to 1. 
           The estimates across time are given through a slide bar underneath the graph.") 
    
  })
  
  output$aftermsm <- renderPrint({
    
    helpText("The transition probabilities for each covariate pattern over states, depicted in boxes accordingly 
           to the multi-state graph. The estimates across time are given through a slide bar underneath the graph.") 
    
    
  })
  
  output$afterbp <- renderPrint({
    
    helpText("The transition probabilities for each covariate pattern depicted as bar plots. The estimates for diffent
           states are presented either in frames or grids. The estimates across time are given through a slide bar beside the graph.") 
    
  })
  
  ##############################################################
  #output$shouldloadp2 <- renderUI({
  #  if (is.null((myjson2())))  return()
  #  downloadButton(outputId = "downplotp2", label = h2("Download the plot"))
  #})
  
  
  datap2_re <-  reactive ({
    
    if (input$conf=="ci_no") {
      
      if (input$facet=="No") {
        
        
        p_cov= plot_ly(data_P_d(),alpha=0.5) %>%
          add_lines(
            x=data_P_d()$timevar,y=data_P_d()$V,
            frame=factor(as.factor(data_P_d()$cov_factor),levels=labels_cov()),
            color=factor(as.factor(data_P_d()$state_factor),levels=labels_state()),
            colors=labels_colour_state(),
            mode="lines",
            line=list(simplify=FALSE,color = labels_colour_state()),
            text = 'Select or deselect lines by clicking on the legend',
            hovertemplate = paste("<b>%{text}</b><br><br>", "%{yaxis.title.text}: %{y:,}<br>",
                                  "%{xaxis.title.text}: %{x:,}<br>","<extra></extra>")    )
        
        
        p_cov = p_cov %>%
          layout(title=list(text="Probability of each state over covariate patterns",y=0.95),
                 font= list(family = "times new roman", size = input$textsizep, color = "black"),
                 margin = list(l = 50, r = 50, b = 30, t = 70),
                 xaxis=list(title=list(text="Time since entry",y=0.2),
                            dtick = input$stepx, 
                            tick0 = input$startx, 
                            range=c(input$startx,input$endx),
                            ticklen = 5,
                            tickwidth = 2,
                            tickcolor = toRGB("black"),
                            tickmode = "linear"),
                 yaxis =list(title= "Probability of state occupancy",rangemode = "nonnegative",                    
                             dtick = input$stepy, 
                             ticklen = 5,
                             tickwidth = 2,
                             tickcolor = toRGB("black")),
                 shapes = list(
                   list(type = "rect",
                        fillcolor = "grey", 
                        line = list(color = "grey"), 
                        opacity = 0.8,
                        x0 = 0, x1 =input$area, xref = "x", y0 = 0, y1 = 1, yref = "y") )  )%>%
          config(
            toImageButtonOptions = list(
              format = "png",
              width = 1200,
              height = 900,scale=input$figscale
            ), edits = list(
              annotationPosition = TRUE,
              annotationTail = TRUE,
              annotationText = TRUE,
              axisTitleText=TRUE,
              colorbarTitleText=TRUE,
              legendPosition=TRUE,
              legendText=TRUE,
              shapePosition=TRUE,
              titleText=TRUE
            ) ,queueLength=10
          )
        
        if (input$smooth=="No") {
          p_cov= p_cov %>%
            animation_opts(frame = 1000, transition = 0, redraw = FALSE)
        }
        
        p_cov
        
      }
      
      
      if (input$facet=="Yes") {
        
        
        data_plot=data_P_d()
        
        p_cov = ggplot(data_plot)
        p_cov = ggplot(data_plot,aes(x=timevar, y=V, color= factor(as.factor(state_factor),levels=labels_state()), group=1,
                                     text=paste("Select or deselect lines by clicking on the legend",
                                                "<br>Time: ", timevar,
                                                "<br>Probability: ", V,
                                                "<br>State: ",   factor(as.factor(state_factor),levels=labels_state()) )))
        
        p_cov = p_cov+geom_line(aes(x=timevar, y=V, color= factor(as.factor(state_factor),levels=labels_state()) ))+
          scale_colour_manual( values =labels_colour_state(),labels = labels_state()  ) 
        
        
        if (input$aimtype=="compare") { p_cov = p_cov+ facet_wrap(~ factor(as.factor(cov_factor), levels=labels_cov()), nrow=2)}
        
        else if (input$aimtype=="present")   {p_cov = p_cov+ facet_wrap(~ factor(as.factor(cov_factor), levels=labels_cov() ) )}
        
        
        p_cov = p_cov + scale_x_continuous(breaks=c(seq(input$startx,input$endx,by=input$stepx ))) 
        p_cov = p_cov + scale_y_continuous(breaks=c(seq(min(data_plot$V[which(!is.na(data_plot$V))]),max(data_plot$V[which(!is.na(data_plot$V))]), by=input$stepy )))
        
        
        
        p_cov = p_cov +labs(title="Probability of each state over covariate patterns", x="Time since entry", y="Probability of state")
        
        p_cov = p_cov + labs(color = "States")+ labs(fill = "States")
        
        p_cov = p_cov +theme(title = element_text(size = input$textsizep-4),   strip.text = element_text(size=input$textfacetp),      
                             legend.title = element_text(color="black", size= input$textsizep-5), 
                             legend.text=element_text(size= input$textsizep-6),
                             plot.margin = unit(x=c(1.5,1.5,1.5,1.5),units="cm"),
                             legend.margin = margin(1.5, 1, 1, 1, "cm"),
                             legend.justification = "center",legend.box.spacing = unit(0.2, "cm"),
                             axis.title.y = element_text(size= input$textsizep-5),
                             axis.title.x = element_text(size= input$textsizep-5), 
                             axis.text.x = element_text( size=input$textsizep-6),axis.text.y = element_text( size=input$textsizep-6))   
        
        p_cov = ggplotly(p_cov, tooltip = "text")%>%
          config(
            toImageButtonOptions = list(
              format = "png",
              width = 1200,
              height = 900,scale=input$figscale
            ), edits = list(
              annotationPosition = TRUE,
              annotationTail = TRUE,
              annotationText = TRUE,
              axisTitleText=TRUE,
              colorbarTitleText=TRUE,
              legendPosition=TRUE,
              legendText=TRUE,
              shapePosition=TRUE,
              titleText=TRUE
            ) ,queueLength=10
          ) 
        
        p_cov 
      }
      
    }
    
    else if (input$conf=="ci_yes") {
      
      if (input$facet=="No") {
        
        p_cov <- plot_ly()
        
        p_cov <- add_trace(p_cov, line=list(simplify=FALSE,color = labels_colour_cov()),
                           mode="lines", type = "scatter",
                           x=data_P_ci()$x, y=data_P_ci()$y_central,
                           frame=factor(as.factor(data_P_ci()$covto),levels=labels_cov()), 
                           colors=labels_colour_state()[1:length(myjson2()$P)],
                           color=as.factor(data_P_ci()$frameto),
                           text = 'Select or deselect lines by clicking on the legend',
                           hovertemplate = paste("<b>%{text}</b><br><br>", "%{yaxis.title.text}: %{y:,}<br>",
                                                 "%{xaxis.title.text}: %{x:,}<br>","<extra></extra>") )
        
        p_cov <- add_trace(p_cov, fill = "tozerox", 
                           line=list(dash = "solid", color = "transparent", width = 1.8897637),
                           mode = "lines", type = "scatter",
                           x=data_P_ci()$x, y=data_P_ci()$y,
                           frame=factor(as.factor(data_P_ci()$covto),levels=labels_cov()), 
                           colors=labels_colour_state()[1:length(myjson2()$P)],
                           color=as.factor(data_P_ci()$frameto) ,
                           showlegend = FALSE,
                           text = 'Select or deselect lines by clicking on the legend',
                           hovertemplate = paste("<b>%{text}</b><br><br>", "%{yaxis.title.text}: %{y:,}<br>",
                                                 "%{xaxis.title.text}: %{x:,}<br>","<extra></extra>"))
        
        
        p_cov = p_cov %>%
          layout(title=list(text="Probability of each state for each covariate pattern",y=0.95),
                 font= list(family = "times new roman", size = input$textsizep, color = "black"),
                 margin = list(l = 50, r = 50, b = 30, t = 70),
                 xaxis=list(title=list(text="Time since entry",y=0.2),
                            dtick = input$stepx, 
                            tick0 = input$startx, 
                            range=c(input$startx,input$endx),
                            ticklen = 5,
                            tickwidth = 2,
                            tickcolor = toRGB("black"),
                            tickmode = "linear"),
                 yaxis =list(title= "Probability of each state over covariate patterns",rangemode = "nonnegative",                    
                             dtick = input$stepy, 
                             ticklen = 5,
                             tickwidth = 2,
                             tickcolor = toRGB("black")),
                 shapes = list(
                   list(type = "rect",
                        fillcolor = "grey", 
                        line = list(color = "grey"), 
                        opacity = 0.8,
                        x0 = 0, x1 =input$area, xref = "x", y0 = 0, y1 = 1, yref = "y") )  )%>%
          config(
            toImageButtonOptions = list(
              format = "png",
              width = 1200,
              height = 900,scale=input$figscale
            ), edits = list(
              annotationPosition = TRUE,
              annotationTail = TRUE,
              annotationText = TRUE,
              axisTitleText=TRUE,
              colorbarTitleText=TRUE,
              legendPosition=TRUE,
              legendText=TRUE,
              shapePosition=TRUE,
              titleText=TRUE
            ) ,queueLength=10
          )
        
        if (input$smooth=="No") {
          p_cov= p_cov %>%
            animation_opts(frame = 1000, transition = 0, redraw = FALSE)
        }
        
        p_cov
      }
      
      if (input$facet=="Yes") {
        
        V_lci=  data_P_d_lci()$V
        V_uci=  data_P_d_uci()$V
        
        data_plot=cbind(data_P_d(),V_lci,V_uci)
        
        
        p_cov=ggplot(data_plot)
        p_cov=ggplot(data_plot,aes(x=timevar, y=V, color= factor(as.factor(state_factor), levels=labels_state()), group=1,
                                   text=paste("Select or deselect lines by clicking on the legend",
                                              "<br>Time: ", timevar,
                                              "<br>Probability: ", V,
                                              "<br>State: ", factor(as.factor(state_factor), levels=labels_state()) )))+
          scale_colour_manual( values =labels_colour_state(),labels = labels_state()  ) 
        
        
        p_cov=p_cov+geom_line(aes(x=timevar, y=V, fill=factor(as.factor(state_factor), levels=labels_state()) ))
        
        p_cov=p_cov+ geom_ribbon(aes(ymin = V_lci, ymax =V_uci,fill=factor(as.factor(state_factor), levels=labels_state()) ),alpha=0.4)+ 
          scale_fill_manual( values =labels_colour_state(),labels = labels_state()  ) 
        
        
        
        if (input$aimtype=="compare") { p_cov = p_cov+ facet_wrap(~ factor(as.factor(cov_factor), levels=labels_cov()), nrow=2) }
        
        else if (input$aimtype=="present")   {p_cov = p_cov+ facet_wrap(~factor(as.factor(cov_factor), levels=labels_cov() ) ) }
        
        
        
        p_cov = p_cov + scale_x_continuous(breaks=c(seq(input$startx,input$endx,by=input$stepx  ))) 
        
        p_cov = p_cov + scale_y_continuous(breaks=c(seq(min(data_plot$V_lci[which(!is.na(data_plot$V_lci))]),max(data_plot$V_uci[which(!is.na(data_plot$V_uci))]),by=input$stepy )))
        
        p_cov = p_cov +labs(title="Probability of each state over covariate patterns", x="Time since entry", y="Probability of state")
        
        p_cov = p_cov + labs(color = "States")+ labs(fill = "States")
        
        p_cov = p_cov +theme(title = element_text(size = input$textsizep-4),  strip.text = element_text(size=input$textfacetp),       
                             legend.title = element_text(color="black", size= input$textsizep-5), 
                             legend.text=element_text(size= input$textsizep-6),
                             plot.margin = unit(x=c(1.5,1.5,1.5,1.5),units="cm"),
                             legend.margin = margin(1.5, 1, 1, 1, "cm"),
                             legend.justification = "center",legend.box.spacing = unit(0.2, "cm"),
                             axis.title.y = element_text(size= input$textsizep-5),
                             axis.title.x = element_text(size= input$textsizep-5), 
                             axis.text.x = element_text( size=input$textsizep-6),axis.text.y = element_text( size=input$textsizep-6))  
        
        p_cov = ggplotly(p_cov, tooltip = "text")%>%
          config(
            toImageButtonOptions = list(
              format = "png",
              width = 1200,
              height = 900,scale=input$figscale
            ), edits = list(
              annotationPosition = TRUE,
              annotationTail = TRUE,
              annotationText = TRUE,
              axisTitleText=TRUE,
              colorbarTitleText=TRUE,
              legendPosition=TRUE,
              legendText=TRUE,
              shapePosition=TRUE,
              titleText=TRUE
            ) ,queueLength=10
          ) 
        
        p_cov 
        
      }
    }
    
    p_cov 
  }) 
  
  output$probability_cov <- renderPlotly ({datap2_re() })
  
  output$downplotp2 <- downloadHandler(
    filename = function(){paste("p2",'.png',sep='')},
    content = function(file){
      plotly_IMAGE( datap2_re(),width = 3000, height = 3000, format = "png", scale = 1,  out_file = file )
    }
  )
  #################################################################
  
  
  #output$shouldloadp3 <- renderUI({
  #  if (is.null((myjson2())))  return()
  #  downloadButton(outputId = "downplotp3", label = h2("Download the plot"))
  #})
  
  datap3_re <-  reactive ({
    
    
    if (input$conf=="ci_no") {
      
      p_state_cov= plot_ly(data_P_d(),alpha=0.5) %>%
        add_lines(
          x=data_P_d()$timevar,y=data_P_d()$V,
          color = factor(as.factor(data_P_d()$cov_factor),levels=labels_cov()),
          colors=labels_colour_cov(),
          fill = factor(as.factor(data_P_d()$cov_factor),levels=labels_cov()),
          linetype= factor(as.factor(data_P_d()$state_factor),levels=labels_state()),
          mode="lines",
          line=list(simplify=FALSE),
          text = 'Select or deselect lines by clicking on the legend',
          hovertemplate = paste("<b>%{text}</b><br><br>", "%{yaxis.title.text}: %{y:,}<br>",
                                "%{xaxis.title.text}: %{x:,}<br>","<extra></extra>")
        )  %>%
        layout(title=list(text="Probability of state occupancy for all covariate patterns",y=0.95),
               font= list(family = "times new roman", size = input$textsizep, color = "black"),
               margin = list(l = 50, r = 50, b = 30, t = 70),
               xaxis=list(title=list(text="Time since entry",y=0.2),
                          dtick = input$stepx, 
                          tick0 = input$startx, 
                          range=c(input$startx,input$endx),
                          ticklen = 5,
                          tickwidth = 2,
                          tickcolor = toRGB("black"),
                          tickmode = "linear"),
               yaxis =list(title= "Probability of state occupancy",rangemode = "nonnegative",                    
                           dtick = input$stepy, 
                           ticklen = 5,
                           tickwidth = 2,
                           tickcolor = toRGB("black")),
               shapes = list(
                 list(type = "rect",
                      fillcolor = "grey", 
                      line = list(color = "grey"), 
                      opacity = 0.8,
                      x0 = 0, x1 =input$area, xref = "x", y0 = 0, y1 = 1, yref = "y") ) )%>%
        config(
          toImageButtonOptions = list(
            format = "png",
            width = 1200,
            height = 900,scale=input$figscale
          ), edits = list(
            annotationPosition = TRUE,
            annotationTail = TRUE,
            annotationText = TRUE,
            axisTitleText=TRUE,
            colorbarTitleText=TRUE,
            legendPosition=TRUE,
            legendText=TRUE,
            shapePosition=TRUE,
            titleText=TRUE
          ) ,queueLength=10
        )
      p_state_cov
    }
    
    else if (input$conf=="ci_yes") {
      p_state_cov <- plot_ly()
      
      p_state_cov  <- add_trace(p_state_cov, line=list(simplify=FALSE),
                                mode="lines", type = "scatter",
                                x=data_P_ci()$x, y=data_P_ci()$y_central,
                                color=as.factor(data_P_ci()$covto), 
                                colors=labels_colour_cov()[1:length(myjson2()$cov$atlist)],
                                fill=as.factor(data_P_ci()$frameto),
                                linetype=as.factor(data_P_ci()$frameto),
                                text = 'Select or deselect lines by clicking on the legend',
                                hovertemplate = paste("<b>%{text}</b><br><br>", "%{yaxis.title.text}: %{y:,}<br>",
                                                      "%{xaxis.title.text}: %{x:,}<br>","<extra></extra>"))
      
      p_state_cov  <- add_trace(p_state_cov, fill = "tozerox", 
                                line=list(dash = "solid", color = "transparent", width = 1.8897637),
                                mode = "lines", type = "scatter",
                                x=data_P_ci()$x, y=data_P_ci()$y,
                                color=as.factor(data_P_ci()$covto),
                                colors=labels_colour_cov()[1:length(myjson2()$cov$atlist)],
                                fill=as.factor(data_P_ci()$frameto),
                                linetype=as.factor(data_P_ci()$frameto),
                                showlegend = FALSE,
                                text = 'Select or deselect lines by clicking on the legend',
                                hovertemplate = paste("<b>%{text}</b><br><br>", "%{yaxis.title.text}: %{y:,}<br>",
                                                      "%{xaxis.title.text}: %{x:,}<br>","<extra></extra>")
      )  %>%
        layout(title=list(text="Probability of state occupancy for all covariate patterns",y=0.95),
               font= list(family = "times new roman", size = input$textsizep, color = "black"),
               margin = list(l = 50, r = 50, b = 30, t = 70),
               xaxis=list(title=list(text="Time since entry",y=0.2),
                          dtick = input$stepx, 
                          tick0 = input$startx, 
                          range=c(input$startx,input$endx),
                          ticklen = 5,
                          tickwidth = 2,
                          tickcolor = toRGB("black"),
                          tickmode = "linear"),
               yaxis =list(title= "Probability of state occupancy",rangemode = "nonnegative",                    
                           dtick = input$stepy, 
                           ticklen = 5,
                           tickwidth = 2,
                           tickcolor = toRGB("black")),
               shapes = list(
                 list(type = "rect",
                      fillcolor = "grey", 
                      line = list(color = "grey"), 
                      opacity = 0.8,
                      x0 = 0, x1 =input$area, xref = "x", y0 = 0, y1 = 1, yref = "y") ) )%>%
        config(
          toImageButtonOptions = list(
            format = "png",
            width = 1200,
            height = 900,scale=input$figscale
          ), edits = list(
            annotationPosition = TRUE,
            annotationTail = TRUE,
            annotationText = TRUE,
            axisTitleText=TRUE,
            colorbarTitleText=TRUE,
            legendPosition=TRUE,
            legendText=TRUE,
            shapePosition=TRUE,
            titleText=TRUE
          ) ,queueLength=10
        )
      p_state_cov
    }
    
    
  }) 
  
  output$probability_state_cov <- renderPlotly ({datap3_re() }) 
  
  output$downplotp3 <- downloadHandler(
    filename = function(){paste("p3",'.png',sep='')},
    content = function(file){
      plotly_IMAGE( datap3_re(),width = 3000, height = 3000, format = "png", scale = 1,  out_file = file )
    }
  )
  
  #################################################################################
  
  data_stacked_bars <- reactive ({
    
    if(is.null(myjson2())) return()
    
    stackedl=list()
    
    
    
    stackedl=stacked_function_bars(json=myjson2(), data=data_P(), labels_cov=labels_cov(), labels_state=labels_state() )
    
    
    stackedp=bind_rows(stackedl, .id = "column_label2")
    
    stackedp=stackedp[order(stackedp$state,stackedp$cov_factor,stackedp$timevar),]
    stackedp
  })  
  
  
  #output$shouldloadp4 <- renderUI({
  #  if (is.null((myjson2())))  return()
  #  downloadButton(outputId = "downplotp4", label = h2("Download the plot"))
  #})
  
  datap4_re <-  reactive ({
    
    if (input$aimtype=="compare") {return("Not available when comparing approaches")}
    
    else {
      
      dfk=list()
      for(k in 1:length(myjson2()$P)) {
        dfk[[k]] <- data.frame(prob_st=data_stacked_bars()[c((length(myjson2()$P)*(k-1)*length(myjson2()$timevar)+1):
                                                               ((length(myjson2()$P)*(k-1)*length(myjson2()$timevar)+1)+length(myjson2()$P)*length(myjson2()$timevar)-1)),3],
                               Time=data_stacked_bars()$timevar[(length(myjson2()$P)*(k-1)*length(myjson2()$timevar)+1):
                                                                  ((length(myjson2()$P)*(k-1)*length(myjson2()$timevar)+1)+length(myjson2()$P)*length(myjson2()$timevar)-1)],
                               Covariate_pattern=factor(as.factor(data_stacked_bars()$cov_factor[(length(myjson2()$P)*(k-1)*length(myjson2()$timevar)+1):
                                                                                                   ((length(myjson2()$P)*(k-1)*length(myjson2()$timevar)+1)+length(myjson2()$P)*length(myjson2()$timevar)-1)] ), levels=labels_cov()),
                               State=as.factor(data_stacked_bars()$state_factor[(length(myjson2()$P)*(k-1)*length(myjson2()$timevar)+1):
                                                                                  ((length(myjson2()$P)*(k-1)*length(myjson2()$timevar)+1)+length(myjson2()$P)*length(myjson2()$timevar)-1)])
        )
      } 
      
      if (input$facet=="No") {
        
        
        
        
        P <- plot_ly(data = data_stacked_bars(), colors=labels_colour_state(), alpha=0.5,
                     line=list(simplify=FALSE, mode = 'lines', stackgroup = 'one',hoverinfo='x+y'),
                     text = 'Select or deselect lines by clicking on the legend',
                     hovertemplate = paste("<b>%{text}</b><br><br>", "%{yaxis.title.text}: %{y:,}<br>",
                                           "%{xaxis.title.text}: %{x:,}<br>","<extra></extra>")) %>%
          layout(title=list(text="Stacked probabilities of states among covariate patterns",y=0.95),
                 font= list(family = "times new roman", size = input$textsizep, color = "black"),
                 margin = list(l = 50, r = 50, b = 30, t = 70),
                 xaxis=list(title=list(text="Time since entry",y=0.2),
                            dtick = input$stepx, 
                            tick0 = input$startx, 
                            range=c(input$startx,input$endx),
                            ticklen = 5,
                            tickwidth = 2,
                            tickcolor = toRGB("black"),
                            tickmode = "linear"),
                 yaxis =list(title= "Stacked probability of state occupancies",rangemode = "nonnegative",                    
                             dtick = input$stepy, 
                             ticklen = 5,
                             tickwidth = 2,
                             tickcolor = toRGB("black")),
                 shapes = list(
                   list(type = "rect",
                        fillcolor = "grey", 
                        line = list(color = "grey"), 
                        opacity = 0.8,
                        x0 = 0, x1 =input$area, xref = "x", y0 = 0, y1 = 1, yref = "y") ) )%>%
          config(
            toImageButtonOptions = list(
              format = "png",
              width = 1200,
              height = 900,scale=input$figscale
            ), edits = list(
              annotationPosition = TRUE,
              annotationTail = TRUE,
              annotationText = TRUE,
              axisTitleText=TRUE,
              colorbarTitleText=TRUE,
              legendPosition=TRUE,
              legendText=TRUE,
              shapePosition=TRUE,
              titleText=TRUE
            ) ,queueLength=10
          ) 
        
        if (input$smooth=="No") {
          P=  P %>%
            animation_opts(frame = 1000, transition = 0, redraw = FALSE)
        }
        
        
        
        for(k in 1:length(myjson2()$P)) {
          P <- add_trace(  P, y=~prob_st, x=~Time, frame =~Covariate_pattern, data=dfk[[k]], 
                           mode = 'lines', stackgroup = 'one',hoverinfo='x+y',fill="tonexty", color=~State)
        }
        P
      }
      
      else if (input$facet=="Yes") {   
        
        df_final=list()
        
        df_final[[1]]=as.data.frame(dfk[[1]])
        
        for(k in 2:length(myjson2()$P)) {
          df_final[[k]]=rbind(as.data.frame(dfk[[k]]),df_final[[k-1]])
        }
        
        df_final[[k]]$Probability=df_final[[k]]$prob_st
        
        P <- ggplot(as.data.frame(df_final[[k]]), aes(x = Time, y =Probability,fill= State, alpha=0.5))+
          geom_area()+
          facet_wrap(~Covariate_pattern)
        
        
        P =  P + scale_x_continuous(breaks=c(seq(input$startx,input$endx,by=input$stepx ))) + 
          scale_y_continuous(breaks=c(seq(0,1,input$stepy)))
        
        P =  P +labs(title="Probability of each state over covariate patterns", x="Time since entry", y="Probability of state")
        
        P =  P + labs(fill = "States")
        
        P =  P + scale_fill_manual(values=labels_colour_state())
        
        P =  P +theme(title = element_text(size = input$textsizep-4),  strip.text = element_text(size=input$textfacetp),       
                      legend.title = element_text(color="black", size= input$textsizep-5), 
                      legend.text=element_text(size= input$textsizep-6),
                      plot.margin = unit(x=c(1.5,1.5,1.5,1.5),units="cm"),
                      legend.margin = margin(1.5, 1, 1, 1, "cm"),
                      legend.justification = "center",legend.box.spacing = unit(0.2, "cm"),
                      axis.title.y = element_text(size= input$textsizep-5),
                      axis.title.x = element_text(size= input$textsizep-5), 
                      axis.text.x = element_text( size=input$textsizep-6),axis.text.y = element_text( size=input$textsizep-6))   
        
        
        P = ggplotly(P)%>% 
          onRender("function(el,x){el.on('plotly_legendclick', function(){ return false; })}")
        
        P =P%>%
          config(
            toImageButtonOptions = list(
              format = "png",
              width = 1200,
              height = 900,scale=input$figscale
            ), edits = list(
              annotationPosition = TRUE,
              annotationTail = TRUE,
              annotationText = TRUE,
              axisTitleText=TRUE,
              colorbarTitleText=TRUE,
              legendPosition=TRUE,
              legendText=TRUE,
              shapePosition=TRUE,
              titleText=TRUE
            ) ,queueLength=10
          )
      }
      
      
      
      
      
    }
    
  })  
  
  output$probability_both <- renderPlotly ({datap4_re() })
  
  
  output$downplotp4 <- downloadHandler(
    filename = function(){paste("p4",'.png',sep='')},
    content = function(file){
      plotly_IMAGE( datap4_re(),width = 1200, height = 900, format = "png", scale =2,  out_file = file )
    }
  )
  
  #####################################################################################
  
  data_t <- reactive ({
    if(is.null(data_P_d())) return()
    datat=data_P_d()[which(data_P_d()$timevar==input$perc),]
    datat
  })  
  
  
  #output$shouldloadp5 <- renderUI({
  #  if (is.null((myjson2())))  return()
  #  downloadButton(outputId = "downplotp5", label = h2("Download the plot"))
  #})
  
  datap5_re <-  reactive ({
    
    if (input$facet=="No") { 
      
      data_plot=data_t()
      
      map=as.vector(levels(as.factor(data_plot$cov_factor)))
      
      color_cov_factor=vector()
      
      for (k in 1:myjson2()$Nats) {
        for (n in 1:nrow(data_plot)) {
          if (data_plot$cov_factor[n]==map[k]) {color_cov_factor[n]=labels_colour_cov()[k]}   
        }
      }
      data_plot$color= color_cov_factor
      
      
      
      p_state= plot_ly(data_plot,alpha=0.5)%>%
        add_bars(type="bar",
                 x=factor(as.factor(data_plot$cov_factor),levels=labels_cov()),y=data_plot$V,
                 frame=factor(as.factor(data_plot$state_factor),levels=labels_state()),
                 color=factor(as.factor(data_plot$cov_factor),levels=labels_cov()),
                 colors=data_plot$color,
                 mode="bar")  %>%
        layout(title=list(text="Probability of state occupancy across covariate patterns",y=0.95),
               font= list(family = "times new roman", size = input$textsizep_msm, color = "black"),
               margin = list(l = 50, r = 50, b = 30, t = 70),
               yaxis =list(title= "Probability of state", rangemode = "nonnegative",range=c(0,1),dtick = 0.1 ,ticklen = 5,tickwidth = 2,tickcolor = toRGB("black"))
               
               
        ) 
      p_state= p_state %>%
        animation_opts(1000/input$speed, easing = "quad")%>%
        config(
          toImageButtonOptions = list(
            format = "png",
            width = 1200,
            height = 900,scale=input$figscale
          ), edits = list(
            annotationPosition = TRUE,
            annotationTail = TRUE,
            annotationText = TRUE,
            axisTitleText=TRUE,
            colorbarTitleText=TRUE,
            legendPosition=TRUE,
            legendText=TRUE,
            shapePosition=TRUE,
            titleText=TRUE
          ) ,queueLength=10
        )
      
      p_state
      
    }
    else if (input$facet=="Yes") {   
      
      data_plot=data_t()
      data_plot$Probability=data_t()$V
      data_plot$State=data_t()$state_factor
      data_plot$Covariate_pattern=data_t()$cov_factor
      
      
      p_state <- ggplot(data_plot, aes(y =Probability,x= factor(as.factor(data_plot$Covariate_pattern),levels=labels_cov() ),fill=factor(as.factor(data_plot$Covariate_pattern),levels=labels_cov() ) ))+
        geom_bar(position="dodge", stat="identity")+
        facet_wrap(~State)
      
      p_state =  p_state+ scale_y_continuous(0,1,0.1) 
      p_state =  p_state +labs(title="Probability of each state over covariate patterns", x="Time since entry", y="Probability of state")
      
      p_state =  p_state + labs(fill = "States")
      
      p_state =  p_state +scale_fill_manual(values=labels_colour_cov())
      
      p_state =  p_state +theme(title = element_text(size = input$textsizep_msm),  strip.text = element_text(size=input$textsizep_msm-5),        
                                legend.title = element_text(color="black", size= input$textsizep_msm-1), 
                                legend.text=element_text(size= input$textsizep_msm-2),
                                plot.margin = unit(x=c(1.5,1.5,1.5,1.5),units="cm"),
                                legend.margin = margin(1.5, 1, 1, 1, "cm"),
                                legend.justification = "center",legend.box.spacing = unit(0.2, "cm"),
                                axis.title.y = element_text(size= input$textsizep_msm-1),
                                axis.title.x = element_text(size= input$textsizep_msm-1))   
      
      p_state = ggplotly(p_state)  
      
      p_state= p_state %>%
        animation_opts(1000/input$speed, easing = "quad")%>%
        config(
          toImageButtonOptions = list(
            format = "png",
            width = 1200,
            height = 900,scale=input$figscale
          ), edits = list(
            annotationPosition = TRUE,
            annotationTail = TRUE,
            annotationText = TRUE,
            axisTitleText=TRUE,
            colorbarTitleText=TRUE,
            legendPosition=TRUE,
            legendText=TRUE,
            shapePosition=TRUE,
            titleText=TRUE
          ) ,queueLength=10
        )
      
      p_state
      
      #p_state = ggplotly(p_state)       
      
      #onRender("function(el,x){el.on('plotly_legendclick', function(){ return false; })}")     
    }
    
  })
  
  output$probability_bars <- renderPlotly ({  datap5_re()  })
  
  output$downplotp5 <- downloadHandler(
    filename = function(){paste("p5",'.png',sep='')},
    content = function(file){
      plotly_IMAGE( datap5_re(),width = 3000, height = 3000, format = "png", scale = 1,  out_file = file )
    }
  )
  #############################################################################################
  
  #output$shouldloadp6 <- renderUI({
  #  if (is.null((myjson2())))  return()
  #  downloadButton(outputId = "downplotp6", label = h2("Download the plot"))
  #})
  
  datap6_re <-  reactive ({
    
    if (input$aimtype=="compare") {return("Not available when comparing approaches")}
    
    else 
      
      dfk=list()
    
    for(k in 1:length(myjson2()$P)) {
      dfk[[k]] <- data.frame(prob_st=data_stacked_bars()[c((myjson2()$Nats*(k-1)*length(myjson2()$timevar)+1):
                                                             ((myjson2()$Nats*(k-1)*length(myjson2()$timevar)+1)+myjson2()$Nats*length(myjson2()$timevar)-1)),3],
                             Time=data_stacked_bars()$timevar[(myjson2()$Nats*(k-1)*length(myjson2()$timevar)+1):
                                                                ((myjson2()$Nats*(k-1)*length(myjson2()$timevar)+1)+myjson2()$Nats*length(myjson2()$timevar)-1)],
                             Covariate_pattern=as.factor(data_stacked_bars()$cov_factor[(myjson2()$Nats*(k-1)*length(myjson2()$timevar)+1):
                                                                                          ((myjson2()$Nats*(k-1)*length(myjson2()$timevar)+1)+myjson2()$Nats*length(myjson2()$timevar)-1)] )  ,
                             State=as.factor(data_stacked_bars()$state_factor[(myjson2()$Nats*(k-1)*length(myjson2()$timevar)+1):
                                                                                ((myjson2()$Nats*(k-1)*length(myjson2()$timevar)+1)+myjson2()$Nats*length(myjson2()$timevar)-1)])
      )}
    
    
    P <- plot_ly(data_stacked_bars(), type = 'bar', colors=labels_colour_state(),
                 text = 'Select or deselect bars by clicking on the legend',
                 hovertemplate = paste("<b>%{text}</b><br><br>", "%{yaxis.title.text}: %{y:,}<br>",
                                       "%{xaxis.title.text}: %{x:,}<br>","<extra></extra>")) %>%
      layout(title=list(text="Stacked probability of states across covariate patterns",y=0.95),
             font= list(family = "times new roman", size = input$textsizep_msm, color = "black"),
             yaxis = list(title = 'Stacked probabilities',rangemode = "nonnegative",dtick = 0.1 ,ticklen = 5,tickwidth = 2,tickcolor = toRGB("black")),
             xaxis = list(rangemode = "nonnegative"),
             margin = list(l = 50, r = 50, b = 30, t = 70),
             barmode = 'stack', bargap = 0.1)
    
    for(k in 1:length(myjson2()$P)) {
      P <- add_trace(  P, y=dfk[[k]]$prob_st,  x=factor(as.factor(dfk[[k]]$Covariate_pattern),levels=labels_cov()),
                       color=factor(as.factor(dfk[[k]]$State),levels=labels_state() ),
                       frame =dfk[[k]]$Time, data=dfk[[k]],
                       name=factor(as.factor(dfk[[k]]$State),levels=labels_state() ),
                       width = 0.1
      )
    }
    P <- P %>%
      animation_opts(1000/input$speed, easing ="linear-in") %>%
      animation_button(enumerated="animate")%>%
      config(
        toImageButtonOptions = list(
          format = "png",
          width = 1200,
          height = 900,scale=input$figscale
        ), edits = list(
          annotationPosition = TRUE,
          annotationTail = TRUE,
          annotationText = TRUE,
          axisTitleText=TRUE,
          colorbarTitleText=TRUE,
          legendPosition=TRUE,
          legendText=TRUE,
          shapePosition=TRUE,
          titleText=TRUE
        ) ,queueLength=10
      )
    
    P
    
  })  
  
  output$probability_bars_stacked <- renderPlotly ({datap6_re() })
  
  output$downplotp6 <- downloadHandler(
    filename = function(){paste("p6",'.png',sep='')},
    content = function(file){
      plotly_IMAGE( datap6_re(),width = 3000, height = 3000, format = "png", scale = 1,  out_file = file )
    }
  )
  
  #######################################################################################################
  #########  Image MSM probabilities ####################################################################
  ######################################################################################################
  
  output$shouldloadp7 <- renderUI({
    if (is.null((myjson2())))  return()
    downloadButton(outputId = "downplotp7", label = h2("Download the plot"))
  })
  
  datap7_re <-  reactive ({
    
    if (input$aimtype=="compare") {return("Not available when comparing approaches")}
    
    else {
      
      if(is.null(myjson1())) {return()}
      
      else
        
        ntransitions=myjson1()$Ntransitions
      nstates= myjson1()$Nstates
      nats=length(myjson2()$atlist)
      xvaluesb=labels_x()  #+boxwidth/2
      yvaluesb=labels_y()  #-boxheight/2
      
      boxes=msboxes_R_nofreq(yb=yvaluesb, xb=xvaluesb, boxwidth=input$boxwidth , boxheight=input$boxheight, tmat.= myjson1()$tmat)
      #Read through json from msboxes or through a new function 
      x1=boxes$arrows$x1
      y1=boxes$arrows$y1
      x2=boxes$arrows$x2
      y2=boxes$arrows$y2
      
      
      if (nstates!=length(myjson2()$P)) {
        return(h2("The number of states are not corresponding between the 2 uploaded files"))
      }
      if (nstates==length(myjson2()$P) & nats==length(myjson2()$atlist)) {
        
        w1=input$boxwidth/((5*length(myjson2()$atlist))+1)
        w2=4*input$boxwidth/((5*length(myjson2()$atlist))+1)
        
        
        prob=matrix(nrow=nstates, ncol= nats, NA)
        xleft=matrix(nrow=nstates, ncol= nats, NA)
        xright=matrix(nrow=nstates, ncol= nats, NA)
        ybottom=matrix(nrow=nstates, ncol= nats, NA)
        ytop=matrix(nrow=nstates, ncol= nats, NA)
        
        
        for (i in 1:nstates ) {
          for (j in 1:nats ) {
            prob[i,j]=data_P_d()$V[which(data_P_d()$timevar==input$perc & data_P_d()$state==i & data_P_d()$cov_factor==labels_cov()[j])]
            xleft[i,j]=(xvaluesb[i]-input$boxwidth/2)+ j*w1 + (j-1)*w2
            xright[i,j]=(xvaluesb[i]-input$boxwidth/2)+ j*w1 + j*w2
            ybottom[i,j]=(yvaluesb[i]-input$boxheight/2)
            ytop[i,j]=   (yvaluesb[i]-input$boxheight/2)+ prob[i,j]*input$boxheight
            
          }
        }
        
        xticks=matrix(nrow=length(myjson2()$P), ncol=length(seq(0,1,by=0.1)),NA )
        yticks=matrix(nrow=length(myjson2()$P), ncol=length(seq(0,1,by=0.1)),NA )
        
        
        for (i in 1:length(myjson2()$P) ) {
          for (k in 1: length(seq(0,1,by=0.1)) )  {
            xticks[i,k]=   xvaluesb[i]-(input$boxwidth/2)-(input$boxwidth/6)
            yticks[i,k]=   yvaluesb[i]-(input$boxheight/2)+ k*(input$boxheight/10)- input$boxheight/10
          }
        }
        
        plotit_prob<-function(){
          
          plot(c(0, 1),c(0, 1),
               type = "n" , ylab = "",
               xlab='', xaxt='n',
               yaxt='n', pch=30)
          
          
          text(0.05, 1, paste0("At time"," ",input$perc),cex = input$textsizep_msm/10)
          legend(0.85, 1.0, labels_cov(), fill =labels_colour_cov(), cex = input$textsizep_msm/10)
          
          ### Call the box function
          recttext(xcenter=xvaluesb, ycenter=yvaluesb, 
                   boxwidth=input$boxwidth, boxheight=input$boxheight,statename=c(rep("",nstates)),
                   freq_box=c(rep("",nstates)),
                   rectArgs = list(col = 'white', lty = 'solid'),
                   textArgs_state = list(col = input$boxcolornames, cex = input$textsizep_msm/10,pos=3),
                   textArgs_freq  = list(col = input$boxcolorfreqs, cex = input$textsizep_msm/10,pos=1))
          
          ### Call the arrows function
          arrows_msm(xstart=x1, ystart=y1,xend=x2, yend=y2,xtext=c(rep("",ntransitions)), ytext=c(rep("",ntransitions)),tname=c(rep("",ntransitions)),
                     tfreq=c(rep("",ntransitions)),
                     textArgs_transname =list(col =input$arrowcolornames, cex = input$textsizep_msm/10, pos=3), 
                     textArgs_transfreq =list(col = input$arrowcolorfreqs, cex = input$textsizep_msm/10, pos=1), arrowcol=input$arrowcolour,lty = 1)
          
          for (i in 1:length(myjson2()$P) ) {
            for (j in 1:length(myjson2()$atlist) ) {
              
              rect(xleft = xleft[i,j], ybottom = ybottom[i,j],
                   xright = xright[i,j], ytop = ytop[i,j], 
                   col= labels_colour_cov()[j])
            }
          }
          for (i in 1:length(myjson2()$P) ) {
            for (k in  1: length(seq(0,1,by=0.1)) )  {
              text(x = xticks[i,k], y=yticks[i,k],label=as.character( (k-1)*(input$boxheight/10)*(1/input$boxheight) ),cex =input$textsizep_msm*0.07)
              #  do.call('text', c(list(x = xticks[i,k], y = yticks[i,k], labels = as.character(k)), "black"))
              
            }
          }
        }
        
        z.plot2<-function(){plotit_prob()}
        par(mar=c(0, 0, 0, 0)) 
        p=z.plot2()
        
      }  
      
    }
    
  })
  
  output$probability_msm_box <- renderPlot ({datap7_re() })
  
  output$downplotp7 <- downloadHandler(
    filename = function(){paste("p7",'.tiff',sep='')},
    content = function(file){
      tiff(file, width = 10, height = 10, units = "cm",res=600)
      
      ntransitions=myjson1()$Ntransitions
      nstates= myjson1()$Nstates
      nats=length(myjson2()$atlist)
      xvaluesb=labels_x()  #+boxwidth/2
      yvaluesb=labels_y()  #-boxheight/2
      
      boxes=msboxes_R_nofreq(yb=yvaluesb, xb=xvaluesb, boxwidth=input$boxwidth , boxheight=input$boxheight, tmat.= myjson1()$tmat)
      #Read through json from msboxes or through a new function 
      x1=boxes$arrows$x1
      y1=boxes$arrows$y1
      x2=boxes$arrows$x2
      y2=boxes$arrows$y2
      
      
      if (nstates!=length(myjson2()$P)) {
        return(h2("The number of states are not corresponding between the 2 uploaded files"))
      }
      if (nstates==length(myjson2()$P) & nats==length(myjson2()$atlist)) {
        
        w1=input$boxwidth/((5*length(myjson2()$atlist))+1)
        w2=4*input$boxwidth/((5*length(myjson2()$atlist))+1)
        
        
        prob=matrix(nrow=nstates, ncol= nats, NA)
        xleft=matrix(nrow=nstates, ncol= nats, NA)
        xright=matrix(nrow=nstates, ncol= nats, NA)
        ybottom=matrix(nrow=nstates, ncol= nats, NA)
        ytop=matrix(nrow=nstates, ncol= nats, NA)
        
        
        for (i in 1:nstates ) {
          for (j in 1:nats ) {
            prob[i,j]=data_P_d()$V[which(data_P_d()$timevar==input$perc & data_P_d()$state==i & data_P_d()$cov_factor==labels_cov()[j])]
            xleft[i,j]=(xvaluesb[i]-input$boxwidth/2)+ j*w1 + (j-1)*w2
            xright[i,j]=(xvaluesb[i]-input$boxwidth/2)+ j*w1 + j*w2
            ybottom[i,j]=(yvaluesb[i]-input$boxheight/2)
            ytop[i,j]=   (yvaluesb[i]-input$boxheight/2)+ prob[i,j]*input$boxheight
            
          }
        }
        
        xticks=matrix(nrow=length(myjson2()$P), ncol=length(seq(0,1,by=0.1)),NA )
        yticks=matrix(nrow=length(myjson2()$P), ncol=length(seq(0,1,by=0.1)),NA )
        
        
        for (i in 1:length(myjson2()$P) ) {
          for (k in 1: length(seq(0,1,by=0.1)) )  {
            xticks[i,k]=   xvaluesb[i]-(input$boxwidth/2)-(input$boxwidth/6)
            yticks[i,k]=   yvaluesb[i]-(input$boxheight/2)+ k*(input$boxheight/10)- input$boxheight/10
          }
        }
        
        plotit_prob<-function(){
          
          plot(c(0, 1),c(0, 1),
               type = "n" , ylab = "",
               xlab='', xaxt='n',
               yaxt='n', pch=30)
          
          
          text(0.05, 1, paste0("At time"," ",input$perc),cex = input$textsizep_msm/10)
          legend(0.85, 1.0, labels_cov(), fill =labels_colour_cov(), cex = input$textsizep_msm/10)
          
          ### Call the box function
          recttext(xcenter=xvaluesb, ycenter=yvaluesb, 
                   boxwidth=input$boxwidth, boxheight=input$boxheight,statename=c(rep("",nstates)),
                   freq_box=c(rep("",nstates)),
                   rectArgs = list(col = 'white', lty = 'solid'),
                   textArgs_state = list(col = input$boxcolornames, cex = input$textsizep_msm/10,pos=3),
                   textArgs_freq  = list(col = input$boxcolorfreqs, cex = input$textsizep_msm/10,pos=1))
          
          ### Call the arrows function
          arrows_msm(xstart=x1, ystart=y1,xend=x2, yend=y2,xtext=c(rep("",ntransitions)), ytext=c(rep("",ntransitions)),tname=c(rep("",ntransitions)),
                     tfreq=c(rep("",ntransitions)),
                     textArgs_transname =list(col =input$arrowcolornames, cex = input$textsizep_msm/10, pos=3), 
                     textArgs_transfreq =list(col = input$arrowcolorfreqs, cex = input$textsizep_msm/10, pos=1), arrowcol=input$arrowcolour,lty = 1)
          
          for (i in 1:length(myjson2()$P) ) {
            for (j in 1:length(myjson2()$atlist) ) {
              
              rect(xleft = xleft[i,j], ybottom = ybottom[i,j],
                   xright = xright[i,j], ytop = ytop[i,j], 
                   col= labels_colour_cov()[j])
            }
          }
          for (i in 1:length(myjson2()$P) ) {
            for (k in  1: length(seq(0,1,by=0.1)) )  {
              text(x = xticks[i,k], y=yticks[i,k],label=as.character( (k-1)*(input$boxheight/10)*(1/input$boxheight) ),cex =input$textsizep_msm*0.07)
              #  do.call('text', c(list(x = xticks[i,k], y = yticks[i,k], labels = as.character(k)), "black"))
              
            }
          }
        }
        
        z.plot2<-function(){plotit_prob()}
        par(mar=c(0, 0, 0, 0)) 
        p=z.plot2()
        dev.off()
        
      }
    }
  )
  
  ######################################################################################################################################
  ######################################################################################################################################
  
  data_P_diff1 <- reactive ({
    P_diff=list()
    timevar=as.data.frame(myjson2()$timevar)
    names(timevar)[1]<- "timevar"
    
    v_diff= vector()
    if (length(myjson2()$atlist)>1) {
      for (i in 2:length(myjson2()$atlist)) {
        v_diff[i-1]= paste0(labels_cov()[i]," vs ",labels_cov()[1])
      }
    }
    
    
    if (length(myjson2()$atlist)>2) {
      for(i in 1:length(myjson2()$Pd)) {
        P_diff[[i]]=as.data.frame(t(data.frame(myjson2()$Pd[i])))
        colnames(P_diff[[i]]) <- v_diff
      }
      for(i in 1:length(myjson2()$Pd)) {  
        P_diff[[i]]=as.data.frame(cbind(P_diff[[i]], timevar ,state=rep(i,nrow(P_diff[[i]] )) ))
      }
    }
    
    else  {
      for (i in 1:length(myjson2()$Pd)) {
        P_diff[[i]]=as.data.frame(myjson2()$Pd[[i]][,1])
        # colnames(P_diff[[i]]) <- v_diff
      }
      for (i in 1:length(myjson2()$Pd)) {  
        P_diff[[i]]=as.data.frame(c(P_diff[[i]], timevar ,state=rep(i,ncol(as.data.frame(myjson2()$Pd[[i]][,1])) )) )
        colnames(P_diff[[i]])[1:(length(myjson2()$atlist)-1)] <- v_diff
      }
    }
    
    
    # Append the probabilities datasets of the different states
    data_Pd=list()
    data_Pd[[1]]=P_diff[[1]]
    
    if (length(myjson2()$Pd)>1) {
      for (u in 2:(length(myjson2()$Pd))) {
        data_Pd[[u]]=rbind(P_diff[[u]],data_Pd[[(u-1)]])
      }
    }
    
    dataPd=data_Pd[[length(myjson2()$Pd)]]
    dataPd$state_fac=c(rep("NA",nrow(dataPd)))
    
    for (o in 1:(length(myjson2()$Pd))) {
      for (g in 1:nrow(dataPd))  {
        if  (dataPd$state[g]==o) {dataPd$state_fac[g]=labels_state()[o]}  
      }
    }
    dataPd
  }) 
  
  
  data_P_diff1_uci <- reactive ({
    P_diff_uci=list()
    timevar=as.data.frame(myjson2()$timevar)
    names(timevar)[1]<- "timevar"
    
    v_diff= vector()
    if (length(myjson2()$atlist)>1) {
      for (i in 2:length(myjson2()$atlist)) {
        v_diff[i-1]= paste0(labels_cov()[i]," vs ",labels_cov()[1])
      }
    }
    
    
    if (length(myjson2()$atlist)>2) {
      for(i in 1:length(myjson2()$Pd_uci)) {
        P_diff_uci[[i]]=as.data.frame(t(data.frame(myjson2()$Pd_uci[i])))
        colnames(P_diff_uci[[i]]) <- v_diff
      }
      for(i in 1:length(myjson2()$Pd_uci)) {  
        P_diff_uci[[i]]=as.data.frame(cbind(P_diff_uci[[i]], timevar ,state=rep(i,nrow(P_diff_uci[[i]] )) ))
      }
    }
    
    else  {
      for (i in 1:length(myjson2()$Pd_uci)) {
        P_diff_uci[[i]]=as.data.frame(myjson2()$Pd_uci[[i]][,1])
        # colnames(P_diff[[i]]) <- v_diff
      }
      for (i in 1:length(myjson2()$Pd_uci)) {  
        P_diff_uci[[i]]=as.data.frame(c(P_diff_uci[[i]], timevar ,state=rep(i,ncol(as.data.frame(myjson2()$Pd_uci[[i]][,1])) )) )
        colnames(P_diff_uci[[i]])[1:(length(myjson2()$atlist)-1)] <- v_diff
      }
    }
    
    
    # Append the probabilities datasets of the different states
    data_Pd_uci=list()
    data_Pd_uci[[1]]=P_diff_uci[[1]]
    
    if (length(myjson2()$Pd_uci)>1) {
      for (u in 2:(length(myjson2()$Pd_uci))) {
        data_Pd_uci[[u]]=rbind(P_diff_uci[[u]],data_Pd_uci[[(u-1)]])
      }
    }
    
    dataPd_uci=data_Pd_uci[[length(myjson2()$Pd_uci)]]
    dataPd_uci$state_fac=c(rep("NA",nrow(dataPd_uci)))
    
    for (o in 1:(length(myjson2()$Pd_uci))) {
      for (g in 1:nrow(dataPd_uci))  {
        if  (dataPd_uci$state[g]==o) {dataPd_uci$state_fac[g]=labels_state()[o]}  
      }
    }
    dataPd_uci
  }) 
  
  
  data_P_diff1_lci <- reactive ({
    P_diff_lci=list()
    timevar=as.data.frame(myjson2()$timevar)
    names(timevar)[1]<- "timevar"
    
    
    v_diff= vector()
    if (length(myjson2()$atlist)>1) {
      for (i in 2:length(myjson2()$atlist)) {
        v_diff[i-1]= paste0(labels_cov()[i]," vs ",labels_cov()[1])
      }
    }
    
    
    if (length(myjson2()$atlist)>2) {
      for(i in 1:length(myjson2()$Pd_lci)) {
        P_diff_lci[[i]]=as.data.frame(t(data.frame(myjson2()$Pd_lci[i])))
        colnames(P_diff_lci[[i]]) <- v_diff
      }
      for(i in 1:length(myjson2()$Pd_lci)) {  
        P_diff_lci[[i]]=as.data.frame(cbind(P_diff_lci[[i]], timevar ,state=rep(i,nrow(P_diff_lci[[i]] )) ))
      }
    }
    
    else  {
      for (i in 1:length(myjson2()$Pd_lci)) {
        P_diff_lci[[i]]=as.data.frame(myjson2()$Pd_lci[[i]][,1])
        # colnames(P_diff[[i]]) <- v_diff
      }
      for (i in 1:length(myjson2()$Pd_lci)) {  
        P_diff_lci[[i]]=as.data.frame(c(P_diff_lci[[i]], timevar ,state=rep(i,ncol(as.data.frame(myjson2()$Pd_lci[[i]][,1])) )) )
        colnames(P_diff_lci[[i]])[1:(length(myjson2()$atlist)-1)] <- v_diff
      }
    }
    
    # Append the probabilities datasets of the different states
    data_Pd_lci=list()
    data_Pd_lci[[1]]=P_diff_lci[[1]]
    
    if (length(myjson2()$Pd_lci)>1) {
      for (u in 2:(length(myjson2()$Pd_lci))) {
        data_Pd_lci[[u]]=rbind(P_diff_lci[[u]],data_Pd_lci[[(u-1)]])
      }
    }
    
    dataPd_lci=data_Pd_lci[[length(myjson2()$Pd_lci)]]
    dataPd_lci$state_fac=c(rep("NA",nrow(dataPd_lci)))
    
    for (o in 1:(length(myjson2()$Pd_lci))) {
      for (g in 1:nrow(dataPd_lci))  {
        if  (dataPd_lci$state[g]==o) {dataPd_lci$state_fac[g]=labels_state()[o]}  
      }
    }
    dataPd_lci
  }) 
  
  
  data_P_diff2<- reactive ({
    dlist=list()
    for (d in 1:(length(myjson2()$atlist)-1)) {
      
      dlist[[d]]=cbind.data.frame(data_P_diff1()[,d],data_P_diff1()[,ncol(data_P_diff1())-2],data_P_diff1()[,ncol(data_P_diff1())-1],
                                  data_P_diff1()[,ncol(data_P_diff1())],rep(d,length(data_P_diff1()[,d])) )
      dlist[[d]][,6] <- rep(colnames(data_P_diff1())[d],length(data_P_diff1()[,d]))
      colnames(dlist[[d]]) <- c("V","timevar","state","state_factor","cov","cov_factor")
    }
    
    d_all_Pd <- bind_rows(dlist, .id = "column_label")
    d_all_Pd
  }) 
  
  
  data_P_diff2_uci<- reactive ({
    dlist=list()
    for (d in 1:(length(myjson2()$cov$atlist)-1)) {
      
      dlist[[d]]=cbind.data.frame(data_P_diff1_uci()[,d],data_P_diff1_uci()[,ncol(data_P_diff1_uci())-2],data_P_diff1_uci()[,ncol(data_P_diff1_uci())-1],
                                  data_P_diff1_uci()[,ncol(data_P_diff1_uci())],rep(d,length(data_P_diff1_uci()[,d])) )
      dlist[[d]][,6] <- rep(colnames(data_P_diff1_uci())[d],length(data_P_diff1_uci()[,d]))
      colnames(dlist[[d]]) <- c("V","timevar","state","state_factor","cov","cov_factor")
    }
    
    d_all_Pd_uci <- bind_rows(dlist, .id = "column_label")
    d_all_Pd_uci
  }) 
  
  data_P_diff2_lci<- reactive ({
    dlist=list()
    for (d in 1:(length(myjson2()$cov$atlist)-1)) {
      
      dlist[[d]]=cbind.data.frame(data_P_diff1_lci()[,d],data_P_diff1_lci()[,ncol(data_P_diff1_lci())-2],data_P_diff1_lci()[,ncol(data_P_diff1_lci())-1],
                                  data_P_diff1_lci()[,ncol(data_P_diff1_lci())],rep(d,length(data_P_diff1_lci()[,d])) )
      dlist[[d]][,6] <- rep(colnames(data_P_diff1_lci())[d],length(data_P_diff1_lci()[,d]))
      colnames(dlist[[d]]) <- c("V","timevar","state","state_factor","cov","cov_factor")
    }
    
    d_all_Pd_lci <- bind_rows(dlist, .id = "column_label")
    d_all_Pd_lci
  }) 
  
  data_P_diff_ci<- reactive ({
    x=c( data_P_diff2()[order(data_P_diff2()$timevar,data_P_diff2()$state,data_P_diff2()$cov),]$timevar,
         data_P_diff2()[order(-data_P_diff2()$timevar,data_P_diff2()$state,data_P_diff2()$cov),]$timevar )
    
    y_central=c( data_P_diff2()[order(data_P_diff2()$timevar,data_P_diff2()$state,data_P_diff2()$cov),]$V,
                 data_P_diff2()[order(-data_P_diff2()$timevar,data_P_diff2()$state,data_P_diff2()$cov),]$V )
    
    y=c( data_P_diff2_uci()[order(data_P_diff2_uci()$timevar,data_P_diff2_uci()$state,data_P_diff2_uci()$cov),]$V,
         data_P_diff2_lci()[order(-data_P_diff2_lci()$timevar,data_P_diff2_lci()$state,data_P_diff2_lci()$cov),]$V )
    
    frameto=c(as.character(data_P_diff2_uci()[order(-data_P_diff2_uci()$timevar,data_P_diff2_uci()$state,data_P_diff2_uci()$cov),]$state_factor),
              as.character(data_P_diff2_lci()[order(-data_P_diff2_lci()$timevar,data_P_diff2_lci()$state,data_P_diff2_lci()$cov),]$state_factor) )
    
    covto=c( data_P_diff2_uci()[order(-data_P_diff2_uci()$timevar,data_P_diff2_uci()$state,data_P_diff2_uci()$cov),]$cov_factor,
             data_P_diff2_lci()[order(-data_P_diff2_lci()$timevar,data_P_diff2_lci()$state,data_P_diff2_lci()$cov),]$cov_factor )
    
    data=data.frame(x,y,frameto,covto,y_central)
    data
  })
  
  output$table <- renderTable ({ 
    
    data_P_diff1()
  }) 
  
  
  #######################################
  
  #output$shouldloadp8 <- renderUI({
  #  if (is.null((myjson2())))  return()
  #  downloadButton(outputId = "downplotp8", label = h2("Download the plot"))
  #})
  
  datap8_re <-  reactive ({
    
    
    ax <- list( title = "",zeroline = FALSE,showline = FALSE, showticklabels = FALSE, showgrid = FALSE)
    
    if (length(myjson2()$Pd) == 0| myjson2()$Nats==1 ) {             
      P_state_d= plot_ly() %>%
        layout(title=list(text="Not applicable- Only one covariate pattern specified",y=0.95),xaxis=ax, yaxis=ax)
      P_state_d
    } 
    
    else  {
      
      if (input$conf=="ci_no") {
        
        if (input$facet=="No") {
          
          
          P_state_d= plot_ly(data_P_diff2(),alpha=0.5) %>%
            add_lines(
              x=data_P_diff2()$timevar,y=data_P_diff2()$V,
              frame=factor(as.factor(data_P_diff2()$state_factor),levels=labels_state()),
              color=as.factor(data_P_diff2()$cov_factor),
              colors=labels_colour_cov()[1:length(myjson2()$cov$atlist)-1],
              mode="lines",
              line=list(simplify=FALSE),
              text = 'Select or deselect lines by clicking on the legend',
              hovertemplate = paste("<b>%{text}</b><br><br>", "%{yaxis.title.text}: %{y:,}<br>",
                                    "%{xaxis.title.text}: %{x:,}<br>","<extra></extra>")
            )  %>%
            layout(title=list(text="Differences of probabilities among covariate patterns (compared to ref. cov pattern)",y=0.95),
                   font= list(family = "times new roman", size = input$textsizep, color = "black"),
                   margin = list(l = 50, r = 50, b = 30, t = 70),
                   xaxis=list(title=list(text="Time since entry",y=0.2),
                              dtick = input$stepx, 
                              tick0 = input$startx, 
                              range=c(input$startx,input$endx),
                              ticklen = 5,
                              tickwidth = 2,
                              tickcolor = toRGB("black"),
                              tickmode = "linear"),
                   yaxis =list(title= "Differences of probabilities",                    
                               dtick = input$stepy, 
                               ticklen = 5,
                               tickwidth = 2,
                               tickcolor = toRGB("black")),
                   shapes = list(
                     list(type = "rect",
                          fillcolor = "grey", 
                          line = list(color = "grey"), 
                          opacity = 0.8,
                          x0 = 0, x1 =input$area, xref = "x", y0 = 0, y1 = 1, yref = "y") )
            )%>%
            animation_opts(frame = 1000, transition = 0, redraw = FALSE)%>%
            config(
              toImageButtonOptions = list(
                format = "png",
                width = 1200,
                height = 900,scale=input$figscale
              ), edits = list(
                annotationPosition = TRUE,
                annotationTail = TRUE,
                annotationText = TRUE,
                axisTitleText=TRUE,
                colorbarTitleText=TRUE,
                legendPosition=TRUE,
                legendText=TRUE,
                shapePosition=TRUE,
                titleText=TRUE
              ) ,queueLength=10
            )
          
          
        }
        
        if (input$facet=="Yes") {
          
          
          data_plot=data_P_diff2()
          
          P_state_d = ggplot(data_plot)
          P_state_d = ggplot(data_plot,aes(x=timevar, y=V, color= as.factor(cov_factor), group=1,
                                           text=paste("Select or deselect lines by clicking on the legend",
                                                      "<br>Time: ", timevar,
                                                      "<br>Difference of probabilities: ", V,
                                                      "<br>Covariate pattern: ",  as.factor(cov_factor))))
          
          P_state_d = P_state_d+geom_line(aes(x=timevar, y=V, color= as.factor(cov_factor)))+
            scale_colour_manual( values =labels_colour_cov(),labels = labels_cov()  ) 
          
          if (input$aimtype=="compare") { P_state_d = P_state_d+ facet_wrap(~factor(as.factor(state_factor),levels=labels_state()), nrow=2)}
          
          else if (input$aimtype=="present")   {P_state_d = P_state_d+ facet_wrap(~factor(as.factor(state_factor),levels=labels_state()))}  
          
          P_state_d = P_state_d + scale_x_continuous(breaks=c(seq(input$startx,input$endx,by=input$stepx ))) 
          P_state_d = P_state_d + scale_y_continuous(breaks=c(seq(min(data_plot$V[which(!is.na(data_plot$V))]),max(data_plot$V[which(!is.na(data_plot$V))]), by=input$stepy )))
          
          
          P_state_d = P_state_d +labs(title="Differences of probabilities among covariate patterns (compared to ref. cov pattern)",
                                      x="Time since entry", y="Differences of probabilities")
          
          P_state_d = P_state_d + labs(color = "Covariate\npatterns")+ labs(fill = "Covariate\npatterns")
          
          P_state_d = P_state_d +theme(title = element_text(size = input$textsizep-4),    strip.text = element_text(size=input$textfacetp)  ,    
                                       legend.title = element_text(color="black", size= input$textsizep-5), 
                                       legend.text=element_text(size= input$textsizep-6),
                                       plot.margin = unit(x=c(1.5,1.5,1.5,1.5),units="cm"),
                                       legend.margin = margin(1.5, 1, 1, 1, "cm"),
                                       legend.justification = "center",legend.box.spacing = unit(0.2, "cm"),
                                       axis.title.y = element_text(size= input$textsizep-5),
                                       axis.title.x = element_text(size= input$textsizep-5), 
                                       axis.text.x = element_text( size=input$textsizep-6),axis.text.y = element_text( size=input$textsizep-6)) 
          
          P_state_d = ggplotly(P_state_d, tooltip = "text")%>%
            config(
              toImageButtonOptions = list(
                format = "png",
                width = 1200,
                height = 900,scale=input$figscale
              ), edits = list(
                annotationPosition = TRUE,
                annotationTail = TRUE,
                annotationText = TRUE,
                axisTitleText=TRUE,
                colorbarTitleText=TRUE,
                legendPosition=TRUE,
                legendText=TRUE,
                shapePosition=TRUE,
                titleText=TRUE
              ) ,queueLength=10
            ) 
          
          P_state_d 
        }
        
      }
      
      else if (input$conf=="ci_yes") {
        
        
        if (input$facet=="No") {
          
          P_state_d <- plot_ly()
          
          P_state_d <- add_trace(P_state_d, line=list(simplify=FALSE),
                                 mode="lines", type = "scatter",
                                 x=data_P_diff_ci()$x, y=data_P_diff_ci()$y_central,
                                 frame=factor(as.factor(data_P_diff_ci()$frameto),levels=labels_state()), 
                                 colors=labels_colour_cov()[1:length(myjson2()$cov$atlist)-1],
                                 color=as.factor(data_P_diff_ci()$covto),
                                 text = 'Select or deselect lines by clicking on the legend',
                                 hovertemplate = paste("<b>%{text}</b><br><br>", "%{yaxis.title.text}: %{y:,}<br>",
                                                       "%{xaxis.title.text}: %{x:,}<br>","<extra></extra>") )
          
          P_state_d <- add_trace(P_state_d, fill = "tozerox", 
                                 line=list(dash = "solid", color = "transparent", width = 1.8897637),
                                 mode = "lines", type = "scatter",
                                 x=data_P_diff_ci()$x, y=data_P_diff_ci()$y,
                                 frame=factor(as.factor(data_P_diff_ci()$frameto),levels=labels_state()), 
                                 colors=labels_colour_cov()[1:length(myjson2()$cov$atlist)-1],
                                 color=as.factor(data_P_diff_ci()$covto),
                                 showlegend = FALSE,
                                 text = 'Select or deselect lines by clicking on the legend',
                                 hovertemplate = paste("<b>%{text}</b><br><br>", "%{yaxis.title.text}: %{y:,}<br>",
                                                       "%{xaxis.title.text}: %{x:,}<br>","<extra></extra>"))
          
          P_state_d= P_state_d   %>%
            layout(title=list(text="Differences of probabilities among covariate patterns (compared to ref. cov pattern)",y=0.95),
                   font= list(family = "times new roman", size = input$textsizep, color = "black"),
                   margin = list(l = 50, r = 50, b = 30, t = 70),
                   xaxis=list(title=list(text="Time since entry",y=0.2),
                              dtick = input$stepx, 
                              tick0 = input$startx, 
                              range=c(input$startx,input$endx),
                              ticklen = 5,
                              tickwidth = 2,
                              tickcolor = toRGB("black"),
                              tickmode = "linear"),
                   yaxis =list(title= "Differences of probabilities ",                    
                               dtick = input$stepy, 
                               ticklen = 5,
                               tickwidth = 2,
                               tickcolor = toRGB("black")),
                   shapes = list(
                     list(type = "rect",
                          fillcolor = "grey", 
                          line = list(color = "grey"), 
                          opacity = 0.8,
                          x0 = 0, x1 =input$area, xref = "x", y0 = 0, y1 = 1, yref = "y") )  )%>%
            animation_opts(frame = 1000, transition = 0, redraw = FALSE)%>%
            config(
              toImageButtonOptions = list(
                format = "png",
                width = 1200,
                height = 900,scale=input$figscale
              ), edits = list(
                annotationPosition = TRUE,
                annotationTail = TRUE,
                annotationText = TRUE,
                axisTitleText=TRUE,
                colorbarTitleText=TRUE,
                legendPosition=TRUE,
                legendText=TRUE,
                shapePosition=TRUE,
                titleText=TRUE
              ) ,queueLength=10
            )
          
          
        }
        
        if (input$facet=="Yes") {
          
          V_lci=  data_P_diff2_lci()$V
          V_uci=  data_P_diff2_uci()$V
          
          data_plot=cbind(data_P_diff2(),V_lci,V_uci)
          
          
          P_state_d=ggplot(data_plot)
          P_state_d=ggplot(data_plot,aes(x=timevar, y=V, color= as.factor(cov_factor), group=1,
                                         text=paste("Select or deselect lines by clicking on the legend",
                                                    "<br>Time: ", timevar,
                                                    "<br>Difference of probabilities: ", V,
                                                    "<br>Covariate pattern: ",  as.factor(cov_factor))))
          P_state_d=P_state_d+ scale_colour_manual( values =labels_colour_cov(),labels = labels_cov()  ) 
          
          
          P_state_d=P_state_d+geom_line(aes(x=timevar, y=V, fill= as.factor(cov_factor)))
          
          P_state_d=P_state_d+ geom_ribbon(aes(ymin = V_lci, ymax =V_uci,fill=as.factor(cov_factor)),alpha=0.4)+ 
            scale_fill_manual( values =labels_colour_cov(),labels = labels_cov()  ) 
          
          if (input$aimtype=="compare") { P_state_d = P_state_d+ facet_wrap(~factor(as.factor(state_factor),levels=labels_state()), nrow=2)}
          
          else if (input$aimtype=="present")   {P_state_d = P_state_d+ facet_wrap(~factor(as.factor(state_factor),levels=labels_state()))}  
          
          
          P_state_d = P_state_d + scale_x_continuous(breaks=c(seq(input$startx,input$endx,by=input$stepx ))) 
          P_state_d = P_state_d + scale_y_continuous(breaks=c(seq(min(data_plot$V_lci[which(!is.na(data_plot$V_lci))]),max(data_plot$V_uci[which(!is.na(data_plot$V_uci))]),by=input$stepy )))
          
          
          
          P_state_d = P_state_d +labs(title="Differences of probabilities among covariate patterns (compared to ref. cov pattern)",
                                      x="Time since entry", y="Differences of probabilities")
          
          P_state_d = P_state_d + labs(color = "Covariate\npatterns")+ labs(fill = "Covariate\npatterns")
          
          P_state_d = P_state_d +theme(title = element_text(size = input$textsizep-4),  strip.text = element_text(size=input$textfacetp),     
                                       legend.title = element_text(color="black", size= input$textsizep-5), 
                                       legend.text=element_text(size= input$textsizep-6),
                                       plot.margin = unit(x=c(1.5,1.5,1.5,1.5),units="cm"),
                                       legend.margin = margin(1.5, 1, 1, 1, "cm"),
                                       legend.justification = "center",legend.box.spacing = unit(0.2, "cm"),
                                       axis.title.y = element_text(size= input$textsizep-5),
                                       axis.title.x = element_text(size= input$textsizep-5), 
                                       axis.text.x = element_text( size=input$textsizep-6),axis.text.y = element_text( size=input$textsizep-6)) 
          
          P_state_d = ggplotly(P_state_d, tooltip = "text")%>%
            config(
              toImageButtonOptions = list(
                format = "png",
                width = 1200,
                height = 900,scale=input$figscale
              ), edits = list(
                annotationPosition = TRUE,
                annotationTail = TRUE,
                annotationText = TRUE,
                axisTitleText=TRUE,
                colorbarTitleText=TRUE,
                legendPosition=TRUE,
                legendText=TRUE,
                shapePosition=TRUE,
                titleText=TRUE
              ) ,queueLength=10
            ) 
          
          
        }
        
      }
      
      
      P_state_d
      
    }
  }) 
  
  output$P_diff <- renderPlotly ({ datap8_re() })
  
  output$downplotp8 <- downloadHandler(
    filename = function(){paste("p8",'.png',sep='')},
    content = function(file){
      plotly_IMAGE( datap8_re(),width = 3000, height = 3000, format = "png", scale = 1,  out_file = file )
    }
  )
  
  ##################################################
  data_P_ratio1 <- reactive ({
    P_ratio=list()
    
    timevar=as.data.frame(myjson2()$timevar)
    names(timevar)[1]<- "timevar"
    
    v_ratio= vector()
    if (length(myjson2()$atlist)>1) {
      for (i in 2:length(myjson2()$atlist)) {
        v_ratio[i-1]= paste0(labels_cov()[i]," vs ",labels_cov()[1])
      }
    }
    
    if (length(myjson2()$atlist)>2) {
      for(i in 1:length(myjson2()$Pr)) {
        P_ratio[[i]]=as.data.frame(t(data.frame(myjson2()$Pr[i])))
        colnames(P_ratio[[i]]) <- v_ratio
      }
      for(i in 1:length(myjson2()$Pr)) {  
        P_ratio[[i]]=as.data.frame(cbind(P_ratio[[i]], timevar ,state=rep(i,nrow(P_ratio[[i]] )) ))
      }
    }
    
    else  {
      for (i in 1:length(myjson2()$Pr)) {
        P_ratio[[i]]=as.data.frame(myjson2()$Pr[[i]][,1])
        # colnames(P_ratio[[i]]) <- v_ratio
      }
      for (i in 1:length(myjson2()$Pr)) {  
        P_ratio[[i]]=as.data.frame(c(P_ratio[[i]], timevar ,state=rep(i,ncol(as.data.frame(myjson2()$Pr[[i]][,1])) )) )
        colnames(P_ratio[[i]])[1:(length(myjson2()$atlist)-1)] <- v_ratio
      }
    }
    
    # Append the probabilities datasets of the different states
    data_Pr=list()
    data_Pr[[1]]=P_ratio[[1]]
    
    if (length(myjson2()$Pr)>1) {
      for (u in 2:(length(myjson2()$Pr))) {
        data_Pr[[u]]=rbind(P_ratio[[u]],data_Pr[[(u-1)]])
      }
    }
    
    dataPr=data_Pr[[length(myjson2()$Pr)]]
    dataPr$state_fac=c(rep("NA",nrow(dataPr)))
    
    for (o in 1:(length(myjson2()$Pr))) {
      for (g in 1:nrow(dataPr))  {
        if  (dataPr$state[g]==o) {dataPr$state_fac[g]=labels_state()[o]}  
      }
    }
    dataPr
  }) 
  
  data_P_ratio1_uci <- reactive ({
    P_ratio_uci=list()
    timevar=as.data.frame(myjson2()$timevar)
    names(timevar)[1]<- "timevar"
    
    v_ratio= vector()
    if (length(myjson2()$atlist)>1) {
      for (i in 2:length(myjson2()$atlist)) {
        v_ratio[i-1]= paste0(labels_cov()[i]," vs ",labels_cov()[1])
      }
    }
    
    if (length(myjson2()$atlist)>2) {
      for(i in 1:length(myjson2()$Pr_uci)) {
        P_ratio_uci[[i]]=as.data.frame(t(data.frame(myjson2()$Pr_uci[i])))
        colnames(P_ratio_uci[[i]]) <- v_ratio
      }
      for(i in 1:length(myjson2()$Pr_uci)) {  
        P_ratio_uci[[i]]=as.data.frame(cbind(P_ratio_uci[[i]], timevar ,state=rep(i,nrow(P_ratio_uci[[i]] )) ))
      }
    }
    
    else  {
      for (i in 1:length(myjson2()$Pr_uci)) {
        P_ratio_uci[[i]]=as.data.frame(myjson2()$Pr_uci[[i]][,1])
        # colnames(P_ratio[[i]]) <- v_ratio
      }
      for (i in 1:length(myjson2()$Pr_uci)) {  
        P_ratio_uci[[i]]=as.data.frame(c(P_ratio_uci[[i]], timevar ,state=rep(i,ncol(as.data.frame(myjson2()$Pr_uci[[i]][,1])) )) )
        colnames(P_ratio_uci[[i]])[1:(length(myjson2()$atlist)-1)] <- v_ratio
      }
    }
    
    # Append the probabilities datasets of the ratioerent states
    data_Pr_uci=list()
    data_Pr_uci[[1]]=P_ratio_uci[[1]]
    
    if (length(myjson2()$Pr_uci)>1) {
      for (u in 2:(length(myjson2()$Pr_uci))) {
        data_Pr_uci[[u]]=rbind(P_ratio_uci[[u]],data_Pr_uci[[(u-1)]])
      }
    }
    
    dataPr_uci=data_Pr_uci[[length(myjson2()$Pr_uci)]]
    dataPr_uci$state_fac=c(rep("NA",nrow(dataPr_uci)))
    
    for (o in 1:(length(myjson2()$Pr_uci))) {
      for (g in 1:nrow(dataPr_uci))  {
        if  (dataPr_uci$state[g]==o) {dataPr_uci$state_fac[g]=labels_state()[o]}  
      }
    }
    dataPr_uci
  }) 
  
  data_P_ratio1_lci <- reactive ({
    P_ratio_lci=list()
    timevar=as.data.frame(myjson2()$timevar)
    names(timevar)[1]<- "timevar"
    
    v_ratio= vector()
    if (length(myjson2()$atlist)>1) {
      for (i in 2:length(myjson2()$atlist)) {
        v_ratio[i-1]= paste0(labels_cov()[i]," vs ",labels_cov()[1])
      }
    }
    
    if (length(myjson2()$atlist)>2) {
      for(i in 1:length(myjson2()$Pr_lci)) {
        P_ratio_lci[[i]]=as.data.frame(t(data.frame(myjson2()$Pr_lci[i])))
        colnames(P_ratio_lci[[i]]) <- v_ratio
      }
      for(i in 1:length(myjson2()$Pr_lci)) {  
        P_ratio_lci[[i]]=as.data.frame(cbind(P_ratio_lci[[i]], timevar ,state=rep(i,nrow(P_ratio_lci[[i]] )) ))
      }
    }
    
    else  {
      for (i in 1:length(myjson2()$Pr_lci)) {
        P_ratio_lci[[i]]=as.data.frame(myjson2()$Pr_lci[[i]][,1])
        # colnames(P_ratio[[i]]) <- v_ratio
      }
      for (i in 1:length(myjson2()$Pr_lci)) {  
        P_ratio_lci[[i]]=as.data.frame(c(P_ratio_lci[[i]], timevar ,state=rep(i,ncol(as.data.frame(myjson2()$Pr_lci[[i]][,1])) )) )
        colnames(P_ratio_lci[[i]])[1:(length(myjson2()$atlist)-1)] <- v_ratio
      }
    }
    
    # Append the probabilities datasets of the ratioerent states
    data_Pr_lci=list()
    data_Pr_lci[[1]]=P_ratio_lci[[1]]
    
    
    if (length(myjson2()$Pr_lci)>1) {
      for (u in 2:(length(myjson2()$Pr_lci))) {
        data_Pr_lci[[u]]=rbind(P_ratio_lci[[u]],data_Pr_lci[[(u-1)]])
      }
    }
    dataPr_lci=data_Pr_lci[[length(myjson2()$Pr_lci)]]
    dataPr_lci$state_fac=c(rep("NA",nrow(dataPr_lci)))
    
    for (o in 1:(length(myjson2()$Pr_lci))) {
      for (g in 1:nrow(dataPr_lci))  {
        if  (dataPr_lci$state[g]==o) {dataPr_lci$state_fac[g]=labels_state()[o]}  
      }
    }
    dataPr_lci
  })
  
  data_P_ratio2<- reactive ({
    dlist=list()
    for (d in 1:(length(myjson2()$cov$atlist)-1)) {
      
      dlist[[d]]=cbind.data.frame(data_P_ratio1()[,d],data_P_ratio1()[,ncol(data_P_ratio1())-2],data_P_ratio1()[,ncol(data_P_ratio1())-1],
                                  data_P_ratio1()[,ncol(data_P_ratio1())],rep(d,length(data_P_ratio1()[,d])) )
      dlist[[d]][,6] <- rep(colnames(data_P_ratio1())[d],length(data_P_ratio1()[,d]))
      colnames(dlist[[d]]) <- c("V","timevar","state","state_factor","cov","cov_factor")
    }
    
    d_all_Pr <- bind_rows(dlist, .id = "column_label")
    d_all_Pr
  }) 
  
  data_P_ratio2_uci<- reactive ({
    dlist=list()
    for (d in 1:(length(myjson2()$cov$atlist)-1)) {
      
      dlist[[d]]=cbind.data.frame(data_P_ratio1_uci()[,d],data_P_ratio1_uci()[,ncol(data_P_ratio1_uci())-2],
                                  data_P_ratio1_uci()[,ncol(data_P_ratio1_uci())-1],
                                  data_P_ratio1_uci()[,ncol(data_P_ratio1_uci())],rep(d,length(data_P_ratio1_uci()[,d])) )
      dlist[[d]][,6] <- rep(colnames(data_P_ratio1_uci())[d],length(data_P_ratio1_uci()[,d]))
      colnames(dlist[[d]]) <- c("V","timevar","state","state_factor","cov","cov_factor")
    }
    
    d_all_Pd_uci <- bind_rows(dlist, .id = "column_label")
    d_all_Pd_uci
  }) 
  
  data_P_ratio2_lci<- reactive ({
    dlist=list()
    for (d in 1:(length(myjson2()$cov$atlist)-1)) {
      
      dlist[[d]]=cbind.data.frame(data_P_ratio1_lci()[,d],data_P_ratio1_lci()[,ncol(data_P_ratio1_lci())-2],
                                  data_P_ratio1_lci()[,ncol(data_P_ratio1_lci())-1],
                                  data_P_ratio1_lci()[,ncol(data_P_ratio1_lci())],rep(d,length(data_P_ratio1_lci()[,d])) )
      dlist[[d]][,6] <- rep(colnames(data_P_ratio1_lci())[d],length(data_P_ratio1_lci()[,d]))
      colnames(dlist[[d]]) <- c("V","timevar","state","state_factor","cov","cov_factor")
    }
    
    d_all_Pd_lci <- bind_rows(dlist, .id = "column_label")
    d_all_Pd_lci
  }) 
  
  data_P_ratio_ci<- reactive ({
    x=c( data_P_ratio2()[order(data_P_ratio2()$timevar,data_P_ratio2()$state,data_P_ratio2()$cov),]$timevar,
         data_P_ratio2()[order(-data_P_ratio2()$timevar,data_P_ratio2()$state,data_P_ratio2()$cov),]$timevar )
    
    y_central=c( data_P_ratio2()[order(data_P_ratio2()$timevar,data_P_ratio2()$state,data_P_ratio2()$cov),]$V,
                 data_P_ratio2()[order(-data_P_ratio2()$timevar,data_P_ratio2()$state,data_P_ratio2()$cov),]$V )
    
    y=c( data_P_ratio2_uci()[order(data_P_ratio2_uci()$timevar,data_P_ratio2_uci()$state,data_P_ratio2_uci()$cov),]$V,
         data_P_ratio2_lci()[order(-data_P_ratio2_lci()$timevar,data_P_ratio2_lci()$state,data_P_ratio2_lci()$cov),]$V )
    
    frameto=c(as.character(data_P_ratio2_uci()[order(-data_P_ratio2_uci()$timevar,data_P_ratio2_uci()$state,data_P_ratio2_uci()$cov),]$state_factor),
              as.character(data_P_ratio2_lci()[order(-data_P_ratio2_lci()$timevar,data_P_ratio2_lci()$state,data_P_ratio2_lci()$cov),]$state_factor) )
    
    covto=c( data_P_ratio2_uci()[order(-data_P_ratio2_uci()$timevar,data_P_ratio2_uci()$state,data_P_ratio2_uci()$cov),]$cov_factor,
             data_P_ratio2_lci()[order(-data_P_ratio2_lci()$timevar,data_P_ratio2_lci()$state,data_P_ratio2_lci()$cov),]$cov_factor )
    
    data=data.frame(x,y,frameto,covto,y_central)
    data
  })
  
  
  #output$shouldloadp9 <- renderUI({
  #  if (is.null((myjson2())))  return()
  #  downloadButton(outputId = "downplotp9", label = h2("Download the plot"))
  #})
  
  datap9_re <-  reactive ({
    
    ax <- list( title = "",zeroline = FALSE,showline = FALSE, showticklabels = FALSE, showgrid = FALSE)
    
    if (length(myjson2()$Pr) == 0| myjson2()$Nats==1 ) {             
      P_state_r= plot_ly() %>%
        layout(title=list(text="Not applicable- Only one covariate pattern specified",y=0.95),xaxis=ax, yaxis=ax)
      P_state_r
    } 
    
    else  {
      
      if (input$conf=="ci_no") {
        
        if (input$facet=="No") {
          
          
          P_state_r= plot_ly(data_P_ratio2(),alpha=0.5) %>%
            add_lines(
              x=data_P_ratio2()$timevar,y=data_P_ratio2()$V,
              frame=factor(as.factor(data_P_ratio2()$state_factor),levels=labels_state()),
              color=as.factor(data_P_ratio2()$cov_factor),
              colors=labels_colour_cov()[1:length(myjson2()$cov$atlist)-1],
              mode="lines",
              line=list(simplify=FALSE),
              text = 'Select or deselect lines by clicking on the legend',
              hovertemplate = paste("<b>%{text}</b><br><br>", "%{yaxis.title.text}: %{y:,}<br>",
                                    "%{xaxis.title.text}: %{x:,}<br>","<extra></extra>")
            )  %>%
            layout(title=list(text="Ratios of probabilities among covariate patterns (compared to ref. cov pattern)",y=0.95),
                   font= list(family = "times new roman", size = input$textsizep, color = "black"),
                   margin = list(l = 50, r = 50, b = 30, t = 70),
                   xaxis=list(title=list(text="Time since entry",y=0.2),
                              dtick = input$stepx, 
                              tick0 = input$startx, 
                              range=c(input$startx,input$endx),
                              ticklen = 5,
                              tickwidth = 2,
                              tickcolor = toRGB("black"),
                              tickmode = "linear"),
                   yaxis =list(title= "Ratios in probabilities",                    
                               dtick = input$stepy, 
                               ticklen = 5,
                               tickwidth = 2,
                               tickcolor = toRGB("black")),
                   shapes = list(
                     list(type = "rect",
                          fillcolor = "grey", 
                          line = list(color = "grey"), 
                          opacity = 0.8,
                          x0 = 0, x1 =input$area, xref = "x", y0 = 0, y1 = 1, yref = "y") )
            ) %>%
            animation_opts(frame = 1000, transition = 0, redraw = FALSE)%>%
            config(
              toImageButtonOptions = list(
                format = "png",
                width = 1200,
                height = 900,scale=input$figscale
              ), edits = list(
                annotationPosition = TRUE,
                annotationTail = TRUE,
                annotationText = TRUE,
                axisTitleText=TRUE,
                colorbarTitleText=TRUE,
                legendPosition=TRUE,
                legendText=TRUE,
                shapePosition=TRUE,
                titleText=TRUE
              ) ,queueLength=10
            )
          
          
        }
        
        if (input$facet=="Yes") {
          
          
          data_plot=data_P_ratio2()
          
          P_state_r = ggplot(data_plot)
          P_state_r = ggplot(data_plot,aes(x=timevar, y=V, color= as.factor(cov_factor), group=1,
                                           text=paste("Select or deselect lines by clicking on the legend",
                                                      "<br>Time: ", timevar,
                                                      "<br>Ratio of probability: ", V,
                                                      "<br>Covariate pattern: ",  as.factor(cov_factor))))
          
          P_state_r = P_state_r+geom_line(aes(x=timevar, y=V, color= as.factor(cov_factor)))+
            scale_colour_manual( values =labels_colour_cov(),labels = labels_cov()  ) 
          
          if (input$aimtype=="compare") { P_state_r = P_state_r+ facet_wrap(~factor(as.factor(state_factor),levels=labels_state()), nrow=2)}
          
          else if (input$aimtype=="present")   {P_state_r = P_state_r+ facet_wrap(~factor(as.factor(state_factor),levels=labels_state()))}  
          
          P_state_r = P_state_r + scale_x_continuous(breaks=c(seq(input$startx,input$endx,by=input$stepx  )))
          
          P_state_r = P_state_r + scale_y_continuous(breaks=c(seq(min(data_plot$V[which(!is.na(data_plot$V))]),max(data_plot$V[which(!is.na(data_plot$V))]), by=input$stepy )))
          
          P_state_r = P_state_r +labs(title="Ratios of probabilities among covariate patterns (compared to ref. cov pattern)", x="Time since entry", y="Ratios of probabilities")
          
          P_state_r = P_state_r + labs(color = "Covariate\npatterns")+ labs(fill = "Covariate\npatterns")
          
          P_state_r = P_state_r +theme(title = element_text(size = input$textsizep-4),  strip.text = element_text(size=input$textfacetp),        
                                       legend.title = element_text(color="black", size= input$textsizep-5), 
                                       legend.text=element_text(size= input$textsizep-6),
                                       plot.margin = unit(x=c(1.5,1.5,1.5,1.5),units="cm"),
                                       legend.margin = margin(1.5, 1, 1, 1, "cm"),
                                       legend.justification = "center",legend.box.spacing = unit(0.2, "cm"),
                                       axis.title.y = element_text(size= input$textsizep-5),
                                       axis.title.x = element_text(size= input$textsizep-5), 
                                       axis.text.x = element_text( size=input$textsizep-6),axis.text.y = element_text( size=input$textsizep-6)) 
          
          P_state_r = ggplotly(P_state_r, tooltip = "text")%>%
            config(
              toImageButtonOptions = list(
                format = "png",
                width = 1200,
                height = 900,scale=input$figscale
              ), edits = list(
                annotationPosition = TRUE,
                annotationTail = TRUE,
                annotationText = TRUE,
                axisTitleText=TRUE,
                colorbarTitleText=TRUE,
                legendPosition=TRUE,
                legendText=TRUE,
                shapePosition=TRUE,
                titleText=TRUE
              ) ,queueLength=10
            ) 
          
          P_state_r 
        }
        
      }
      
      else if (input$conf=="ci_yes") {
        
        
        if (input$facet=="No") {
          
          P_state_r <- plot_ly()
          
          P_state_r <- add_trace(P_state_r, line=list(simplify=FALSE),
                                 mode="lines", type = "scatter",
                                 x=data_P_ratio_ci()$x, y=data_P_ratio_ci()$y_central,
                                 frame=factor(as.factor(data_P_ratio_ci()$frameto), levels=labels_state()),
                                 colors=labels_colour_cov()[1:length(myjson2()$cov$atlist)-1],
                                 color=as.factor(data_P_ratio_ci()$covto),
                                 text = 'Select or deselect lines by clicking on the legend',
                                 hovertemplate = paste("<b>%{text}</b><br><br>", "%{yaxis.title.text}: %{y:,}<br>",
                                                       "%{xaxis.title.text}: %{x:,}<br>","<extra></extra>") )
          
          P_state_r <- add_trace(P_state_r, fill = "tozerox", 
                                 line=list(dash = "solid", color = "transparent", width = 1.8897637),
                                 mode = "lines", type = "scatter",
                                 x=data_P_ratio_ci()$x, y=data_P_ratio_ci()$y,
                                 frame=factor(as.factor(data_P_ratio_ci()$frameto), levels=labels_state()),
                                 colors=labels_colour_cov()[1:length(myjson2()$cov$atlist)-1],
                                 color=as.factor(data_P_ratio_ci()$covto),
                                 showlegend = FALSE,
                                 text = 'Select or deselect lines by clicking on the legend',
                                 hovertemplate = paste("<b>%{text}</b><br><br>", "%{yaxis.title.text}: %{y:,}<br>",
                                                       "%{xaxis.title.text}: %{x:,}<br>","<extra></extra>"))
          
          P_state_r= P_state_r   %>%
            layout(title=list(text="Ratios of probabilities among covariate patterns (compared to ref. cov pattern)",y=0.95),
                   font= list(family = "times new roman", size = input$textsizep, color = "black"),
                   margin = list(l = 50, r = 50, b = 30, t = 70),
                   xaxis=list(title=list(text="Time since entry",y=0.2),
                              dtick = input$stepx, 
                              tick0 = input$startx, 
                              range=c(input$startx,input$endx),
                              ticklen = 5,
                              tickwidth = 2,
                              tickcolor = toRGB("black"),
                              tickmode = "linear"),
                   yaxis =list(title= "Ratios of probabilities",                    
                               dtick = input$stepy, 
                               ticklen = 5,
                               tickwidth = 2,
                               tickcolor = toRGB("black")),
                   shapes = list(
                     list(type = "rect",
                          fillcolor = "grey", 
                          line = list(color = "grey"), 
                          opacity = 0.8,
                          x0 = 0, x1 =input$area, xref = "x", y0 = 0, y1 = 1, yref = "y") )  )%>%
            animation_opts(frame = 1000, transition = 0, redraw = FALSE)%>%
            config(
              toImageButtonOptions = list(
                format = "png",
                width = 1200,
                height = 900,scale=input$figscale
              ), edits = list(
                annotationPosition = TRUE,
                annotationTail = TRUE,
                annotationText = TRUE,
                axisTitleText=TRUE,
                colorbarTitleText=TRUE,
                legendPosition=TRUE,
                legendText=TRUE,
                shapePosition=TRUE,
                titleText=TRUE
              ) ,queueLength=10
            )
          
          
        }
        
        if (input$facet=="Yes") {
          
          V_lci=  data_P_ratio2_lci()$V
          V_uci=  data_P_ratio2_uci()$V
          
          data_plot=cbind(data_P_ratio2(),V_lci,V_uci)
          
          
          P_state_r=ggplot(data_plot)
          P_state_r=ggplot(data_plot,aes(x=timevar, y=V, color= as.factor(cov_factor), group=1,
                                         text=paste("Select or deselect lines by clicking on the legend",
                                                    "<br>Time: ", timevar,
                                                    "<br>Ratio of probability: ", V,
                                                    "<br>Covariate pattern: ",  as.factor(cov_factor))))+
            scale_colour_manual( values =labels_colour_cov(),labels = labels_cov()  ) 
          
          
          P_state_r=P_state_r+geom_line(aes(x=timevar, y=V, fill= as.factor(cov_factor)))
          
          P_state_r=P_state_r+ geom_ribbon(aes(ymin = V_lci, ymax =V_uci,fill=as.factor(cov_factor)),alpha=0.4)+ 
            scale_fill_manual( values =labels_colour_cov(),labels = labels_cov()  ) 
          
          if (input$aimtype=="compare") { P_state_r = P_state_r+ facet_wrap(~factor(as.factor(state_factor),levels=labels_state()), nrow=2)}
          
          else if (input$aimtype=="present")   {P_state_r = P_state_r+ facet_wrap(~factor(as.factor(state_factor),levels=labels_state()))}  
          
          
          P_state_r = P_state_r + scale_x_continuous(breaks=c(seq(input$startx,input$endx,by=input$stepx  ))) 
          
          P_state_r = P_state_r + scale_y_continuous(breaks=c(seq(min(data_plot$V_lci[which(!is.na(data_plot$V_lci))]),max(data_plot$V_uci[which(!is.na(data_plot$V_uci))]),by=input$stepy )))
          
          P_state_r = P_state_r +labs(title="Ratios of probabilities among covariate patterns (compared to ref. cov pattern)", x="Time since entry", y="Ratios of probabilities")
          
          P_state_r = P_state_r + labs(color = "Covariate\npatterns")+ labs(fill = "Covariate\npatterns")
          
          P_state_r = P_state_r +theme(title = element_text(size = input$textsizep-4),   strip.text = element_text(size=input$textfacetp), 
                                       legend.title = element_text(color="black", size= input$textsizep-5), 
                                       legend.text=element_text(size= input$textsizep-6),
                                       plot.margin = unit(x=c(1.5,1.5,1.5,1.5),units="cm"),
                                       legend.margin = margin(1.5, 1, 1, 1, "cm"),
                                       legend.justification = "center",legend.box.spacing = unit(0.2, "cm"),
                                       axis.title.y = element_text(size= input$textsizep-5),
                                       axis.title.x = element_text(size= input$textsizep-5), 
                                       axis.text.x = element_text( size=input$textsizep-6),axis.text.y = element_text( size=input$textsizep-6)) 
          
          P_state_r = ggplotly(P_state_r, tooltip = "text")%>%
            config(
              toImageButtonOptions = list(
                format = "png",
                width = 1200,
                height = 900,scale=input$figscale
              ), edits = list(
                annotationPosition = TRUE,
                annotationTail = TRUE,
                annotationText = TRUE,
                axisTitleText=TRUE,
                colorbarTitleText=TRUE,
                legendPosition=TRUE,
                legendText=TRUE,
                shapePosition=TRUE,
                titleText=TRUE
              ) ,queueLength=10
            ) 
          
          
        }
        
      }
      
      
      P_state_r
    }
    
  }) 
  
  output$P_ratio <- renderPlotly ({datap9_re() })
  
  output$downplotp9 <- downloadHandler(
    filename = function(){paste("p9",'.png',sep='')},
    content = function(file){
      plotly_IMAGE( datap9_re(),width = 3000, height = 3000, format = "png", scale = 1,  out_file = file )
    }
  )
  
  
  
  
  
  
  
  
  
  ###### Show and hide transition names option, and tick inputs ####
  
  timerh <- reactiveVal(1.5)
  
  observeEvent(c(input$showtransname,invalidateLater(1000, session)), { 
    
    if(input$showtransname=="No"){
      
      hide("transinputh")
      
    }
    
    if(input$showtransname=="Yes"){
      
      show("transinputh")
      
    }
    
    isolate({
      
      timerh(timerh()-1)
      if(timerh()>1 & input$showtransname=="No")
      {
        show("transinputh")
      }
      
    })
  })
  
  
  
  
  
  
  observeEvent(c(input$showtickh,invalidateLater(1000, session)), { 
    
    if(input$showtickh=="No"){
      
      hide("tickinputh")
      hide("tickinputhlog")
      
    }
    
    if(input$showtickh=="Yes"){
      
      show("tickinputh")
      show("tickinputhlog")
      
    }
    
    isolate({
      
      timerh(timerh()-1)
      if(timerh()>1 & input$showtickh=="No")
      {
        show("tickinputh")
        show("tickinputhlog")
      }
      
    })
  })
  
  #observeEvent(input$tabsh, { 
  #  
  #  if( input$tabsh=="#panel1h"|input$tabsh=="#panel2h"|input$tabsh=="#panel3h"){
  #    
  #    hide("faceth")
  #    hide("scaleh")
  #    hide("showtransname")
  #    hide("transinputh")
  #    hide("showtickh")
  #    hide("tickinputh")
  #    hide("tickinputhlog")
  #    show("faceth")
  #    show("scaleh")
  #    show("showtransname")
  #    show("transinputh")
  #    show("showtickh")
  #    show("tickinputh")
  #    show("tickinputhlog")
  #    
  #  }
  #
  #  
  #  
  #  if( input$tabsh=="#panel4h"){
  #    
  #    hide("faceth")
  #    hide("scaleh")
  #    hide("showtransname")
  #    hide("transinputh")
  #    hide("showtickh")
  #    hide("tickinputh")
  #    hide("tickinputhlog")
  #    show("faceth")
  #    show("scaleh")
  #    show("transinputh")
  #    show("showtickh")
  #    show("tickinputh")
  #    show("tickinputhlog")
  #    
  #  }
  #  
  #
  #})
  
  ############################################################################
  
  existh <- reactive({
    if (length(myjson2()$haz) != 0) {       
      x= 1
    }
    else if (length(myjson2()$haz) == 0) {       
      x= 0
    }
  })
  
  
  output$pageh <- renderUI({
    
    if (input$aimtype=="compare") {return("Non applicable for comparison")}
    
    else {
      
      if (is.null(myjson2())) return("Provide the json file with the predictions")
      
      if (existh()==0) {
        
        fluidRow(
          #    tags$style(type="text/css",
          #               ".shiny-output-error { visibility: hidden; }",
          #               ".shiny-output-error:before { visibility: hidden; }"
          #    ),
          column(12,
                 output$loginpageh <- renderUI({h1("Non applicable")})
          )
        )
      }
      
      else if (existh()==1 & myjson2()$Nats>1) {
        
        
        fluidRow(
          #   tags$style(type="text/css",
          #              ".shiny-output-error { visibility: hidden; }",
          #              ".shiny-output-error:before { visibility: hidden; }"
          #   ),
          
          column(2,
                 h1("Predictions hazards"),
                 
                 uiOutput("faceth"),
                 
                 conditionalPanel(condition="input.tabsh =='#panel1h'||input.tabsh =='#panel2h'||input.tabsh =='#panel5h'||input.tabsh =='#panel6h'",
                                  uiOutput("confhaz"),
                                  
                 )  ,
                 
                 conditionalPanel(condition="input.tabsh =='#panel1h'||input.tabsh =='#panel2h'",
                                  uiOutput("scaleh"),
                                  
                 )  ,
                 conditionalPanel(condition="input.tabsh =='#panel4h'",
                                  uiOutput("scaleh_logdefault")
                 )  ,
                 
                 
                 uiOutput("showtransname"),
                 uiOutput("transinputh")
                 
                 #radioButtons("displayh", "Change labels of states and covariate patterns",
                 #             c("same" = "same", "change"= "change")),
                 
                 #uiOutput("covarinputh"),
          ),
          
          
          column(2,
                 br(),
                 p(""),
                 uiOutput("origin"),
                 uiOutput("showtickh"),
                 uiOutput("tickinputh"),
                 uiOutput("tickinputhlog")
                 
          ),
          
          column(8,
                 tabsetPanel(id = "tabsh",     
                             tabPanel(h2("By transitions"),                               value = "#panel1h",plotlyOutput("hazards_trans", height="600px", width = "100%"),uiOutput("shouldloadh1")),
                             tabPanel(h2("By covariate pattern"),                         value = "#panel2h",plotlyOutput("hazards_cov", height="600px", width = "100%"),uiOutput("shouldloadh4")),
                             tabPanel(h2("Ratios of transition intensities"),             value = "#panel4h", plotlyOutput("hr_transitions", height="600px", width = "100%"),uiOutput("shouldloadh5")),
                             tabPanel(h2("Hazard differences between covariate patterns"),value = "#panel5h", plotlyOutput("H_diff", height="600px", width = "100%"),uiOutput("shouldloadh2")),
                             tabPanel(h2("Hazard ratios between covariate patterns"),     value = "#panel6h", plotlyOutput("H_ratio", height="600px", width = "100%"),uiOutput("shouldloadh3"))
                             
                             
                             
                 )
          )  
          
        )
        
        
      }
      
      else if (existh()==1 & myjson2()$Nats==1) {
        
        
        fluidRow(
          column(2,
                 h1("Predictions hazards"),
                 
                 uiOutput("faceth"),
                 
                 conditionalPanel(condition="input.tabsh =='#panel1h'||input.tabsh =='#panel2h'||input.tabsh =='#panel5h'||input.tabsh =='#panel6h'",
                                  uiOutput("confhaz"),
                                  
                 )  ,
                 
                 conditionalPanel(condition="input.tabsh =='#panel1h'||input.tabsh =='#panel2h'",
                                  uiOutput("scaleh"),
                                  
                 )  ,
                 conditionalPanel(condition="input.tabsh =='#panel4h'",
                                  uiOutput("scaleh_logdefault")
                 )  ,
                 
                 uiOutput("showtransname"),
                 uiOutput("transinputh")
          ),
          
          column(2,
                 br(),
                 p(""),
                 uiOutput("origin"),
                 uiOutput("showtickh"),
                 uiOutput("tickinputh"),
                 uiOutput("tickinputhlog")
                 
          ),
          
          column(8,
                 tabsetPanel(id = "tabsh",        
                             tabPanel(h2("By transitions"),      value = "#panel1h",                       plotlyOutput("hazards_trans", height="600px", width = "100%"),uiOutput("shouldloadh1")),
                             tabPanel(h2("By covariate pattern"),   value = "#panel2h",             plotlyOutput("hazards_cov", height="600px", width = "100%"),uiOutput("shouldloadh4")),
                             tabPanel(h2("Ratios of transition intensities"),value = "#panel4h", plotlyOutput("hr_transitions", height="600px", width = "100%"),uiOutput("shouldloadh5")) ,           
                             tabPanel(h2("Hazard differences between covariate patterns"),                         value = "#panel5h", plotlyOutput("H_diff", height="600px", width = "100%"),uiOutput("shouldloadh2")),
                             tabPanel(h2("Hazard ratios between covariate patterns"),                               value = "#panel6h", plotlyOutput("H_ratio", height="600px", width = "100%"),uiOutput("shouldloadh3"))
                             
                 )  
                 
          )
          
        )
      }
      
    }   
    
  })   
  
  output$origin <- renderUI({
    
    
    selectInput("origin",label="Time origin",
                choices= c("Time since study entry"="study","Time since state entry"="state" ), selected ="Time since study entry" )
    
    
  })
  
  
  output$confhaz <- renderUI({
    
    if  (length(myjson2()$ci_haz)!=0) {
      radioButtons("confh", "Confidence intervals",
                   c("No" = "ci_no",
                     "Yes" ="ci_yes"))
    }
    
    else if (length(myjson2()$ci_haz)==0) {
      item_list <- list()
      item_list[[1]]<- radioButtons("confh", "Confidence intervals",c("No" = "ci_no"))
      item_list[[2]]<-print("Confidence interval data were not provided")
      do.call(tagList, item_list)
    }
    
  })
  
  output$showtransname <- renderUI({
    radioButtons("showtransname", "Show transitions name options",
                 choices = list("No" = "No",
                                "Yes" = "Yes"), selected = "No")
  }) 
  
  output$scaleh <- renderUI({
    radioButtons("scaleh", "Scale",
                 c("Normal" = "normal",
                   "Log"    = "log"))
  }) 
  
  
  output$scaleh_logdefault <- renderUI({
    radioButtons("scaleh_ld", "Scale",
                 c("Normal" = "normal",
                   "Log"    = "log"),selected="log")
  }) 
  
  output$faceth <- renderUI({
    
    radioButtons(inputId="faceth", label= "Display graph in grids",
                 choices=c("No","Yes"),selected = "No")
  })
  
  output$showtickh <- renderUI({
    
    radioButtons("showtickh", "Show axis tick options",
                 choices = list("No" = "No",
                                "Yes" = "Yes"), selected = "No")
  })
  
  
  
  observeEvent(input$json2, {
    if( length(which(startsWith(names(fromJSON(input$json2$datapath, flatten=TRUE)), 'Haz')))==0  ) {
      js$disableTab("mytab_h")
      
    } 
  }) 
  
  observeEvent(input$csv2, {
    if( length(which(startsWith(names( read.table(input$csv2$datapath,header=TRUE, sep=",") ), 'Haz')))==0 ) {
      js$disableTab("mytab_h")
      
    } 
  }) 
  
  
  
  observeEvent(input$aimtype, {
    if( input$aimtype=="compare" ) {
      js$disableTab("mytab_h")
    } 
    else if( input$aimtype=="present" ) {
      js$enableTab("mytab_h")
    } 
    
  }) 
  ##############################################################################
  ##  Transition input ########################################################
  ##############################################################################
  output$transinputh <- renderUI({
    
    if (is.null((myjson2()$haz)))  return()
    
    
    tmat_temp=myjson2()$tmat[as.numeric(input$select),]
    
    tr_start_state=vector()
    
    for (k in 1:length(which(!is.na(tmat_temp)))  ) {
      tr_start_state[k]=as.numeric(input$select)
    }
    
    tr_end_state=vector()
    for (k in 1:length(which(!is.na(tmat_temp)))  ) {
      tr_end_state[k]=which(!is.na(tmat_temp))[k]
    }
    
    default_choices_trans=vector()
    for (i in 1:length(which(!is.na(tmat_temp)))  )  {
      
      default_choices_trans[i]=paste0('Transition'," ", tr_start_state[i],"->",tr_end_state[i])  }
    
    item_list <- list()
    item_list[[1]] <- h2("Transitions specifics")
    
    for (i in 1:length(which(!is.na(tmat_temp))) ) {
      item_list[[i+1]] <- textInput(paste0('trans', i),default_choices_trans[i], default_choices_trans[i])
    }
    do.call(tagList, item_list)
  })
  #Transform the reactive input of covariates into easy to use laber reactive dataset
  
  labels_trans<- reactive ({
    
    tmat_temp=myjson2()$tmat[as.numeric(input$select),]
    
    myList<-vector("list",length(which(!is.na(tmat_temp))) )
    for (i in 1:length(which(!is.na(tmat_temp))) ) {
      myList[[i]]= input[[paste0('trans', i)]][1]
    }
    final_list=unlist(myList, recursive = TRUE, use.names = TRUE)
    final_list
  })
  ###############################################################################
  
  ##############################################################################
  ##  Covariate input ########################################################
  ##############################################################################
  
  #output$covarinputh <- renderUI({
  #  
  #  if (is.null(myjson2()))  return()
  #  
  #  if (input$displayh=="same") return()
  #  
  #  else {
  #  
  #  item_list <- list()
  #  item_list[[1]] <- h2("Covariate patterns")
  #  
  #  default_choices_cov=vector()
  #  for (i in 1:length(myjson2()$cov$atlist)) {
  #    default_choices_cov[i]=myjson2()$cov$atlist[i]
  #  }
  #  
  #  for (i in seq(length(myjson2()$cov$atlist))) {
  #    item_list[[i+1]] <- textInput(paste0('covh', i),default_choices_cov[i], labels_cov()[i])
  #  }
  #  
  #  do.call(tagList, item_list)
  #  }
  #})
  #labels_covh<- reactive ({
  #  
  #  if (input$displayh=="same") {labels_cov()}
  #  
  #  else {
  #  
  #  myList<-vector("list",length(myjson2()$cov$atlist))
  #  for (i in 1:length(myjson2()$cov$atlist)) {
  #    myList[[i]]= input[[paste0('covh', i)]][1]
  #  }
  #  final_list=unlist(myList, recursive = TRUE, use.names = TRUE)
  #  final_list
  #  }
  #})
  
  
  data_H <- reactive ({
    if(is.null(myjson2())) 
      return()
    
    #Will give a certain shape to the probability data so that we have the 
    #covariate patterns as variables and the states as groups
    
    timevar=as.data.frame(myjson2()$timevar)
    names(timevar)[1]<- "timevar"
    
    v=vector()
    for (i in 1:length(myjson2()$cov$atlist)) {
      v[i]=myjson2()$cov$atlist[i]
    }
    
    
    ## Different variable of probabilities for each covariate pattern
    ## Different variable of probabilities for each covariate pattern
    haz=list()
    
    if (length(myjson2()$haz)==0) {return()}
    
    for(i in 1:length(myjson2()$haz)) {
      
      haz[[i]]=as.data.frame(t(data.frame(myjson2()$haz[i])))
      colnames(haz[[i]]) <-labels_cov()
    }
    
    for(i in 1:length(myjson2()$haz)) {  
      haz[[i]]=as.data.frame(cbind(haz[[i]], timevar ,trans=rep(i,nrow(haz[[i]] )) ))
    }
    
    # Append the probabilities datasets of the different states
    data_haz=list()
    data_haz[[1]]=haz[[1]]
    
    if (length(myjson2()$haz)>=2 ) {
      for (u in 2:(length(myjson2()$haz))) {
        data_haz[[u]]=rbind(haz[[u]],data_haz[[(u-1)]])
      }
    }
    
    datah=data_haz[[length(myjson2()$haz)]]
    
    
    datah
  })
  
  
  data_H_uci <- reactive ({
    if(is.null(myjson2())) return()
    
    #Will give a certain shape to the probability data so that we have the 
    #covariate patterns as variables and the states as groups
    timevar=as.data.frame(myjson2()$timevar)
    names(timevar)[1]<- "timevar"
    
    v=vector()
    for (i in 1:length(myjson2()$cov$atlist)) {v[i]=myjson2()$cov$atlist[i]}
    
    ## Different variable of probabilities for each covariate pattern
    haz_uci=list()
    
    if (length(myjson2()$haz_uci)==0) {return()}
    
    for(i in 1:length(myjson2()$haz_uci)) {
      haz_uci[[i]]=as.data.frame(t(data.frame(myjson2()$haz_uci[i])))
      colnames(haz_uci[[i]]) <-labels_cov()
    }
    
    for(i in 1:length(myjson2()$haz_uci)) {  
      haz_uci[[i]]=as.data.frame(cbind(haz_uci[[i]], timevar ,trans=rep(i,nrow(haz_uci[[i]] )) ))
    }
    
    # Append the probabilities datasets of the different states
    data_haz_uci=list()
    data_haz_uci[[1]]=haz_uci[[1]]
    
    if (length(myjson2()$haz_uci)>=2 ) {  
      for (u in 2:(length(myjson2()$haz_uci))) {
        data_haz_uci[[u]]=rbind(haz_uci[[u]],data_haz_uci[[(u-1)]])
      }
    }
    datah_uci=data_haz_uci[[length(myjson2()$haz_uci)]]
    datah_uci 
  })
  
  data_H_lci <- reactive ({
    if(is.null(myjson2())) return()
    
    #Will give a certain shape to the probability data so that we have the 
    #covariate patterns as variables and the states as groups
    timevar=as.data.frame(myjson2()$timevar)
    names(timevar)[1]<- "timevar"
    
    v=vector()
    for (i in 1:length(myjson2()$cov$atlist)) {v[i]=myjson2()$cov$atlist[i]}
    
    ## Different variable of probabilities for each covariate pattern
    haz_lci=list()
    
    if (length(myjson2()$haz_lci)==0) {return()}
    
    for(i in 1:length(myjson2()$haz_lci)) {
      haz_lci[[i]]=as.data.frame(t(data.frame(myjson2()$haz_lci[i])))
      colnames(haz_lci[[i]]) <-labels_cov()
    }
    
    for(i in 1:length(myjson2()$haz_lci)) {  
      haz_lci[[i]]=as.data.frame(cbind(haz_lci[[i]], timevar ,trans=rep(i,nrow(haz_lci[[i]] )) ))
    }
    
    # Append the probabilities datasets of the different states
    data_haz_lci=list()
    data_haz_lci[[1]]=haz_lci[[1]]
    
    if (length(myjson2()$haz_lci)>=2 ) {  
      
      for (u in 2:(length(myjson2()$haz_lci))) {
        data_haz_lci[[u]]=rbind(haz_lci[[u]],data_haz_lci[[(u-1)]])
      }
    }
    datah_lci=data_haz_lci[[length(myjson2()$haz_lci)]]
    datah_lci 
  })
  
  
  data_H_st<-reactive  ({
    
    datanew=data_H()
    datanew$trans_factor=ordered(c(rep("NA",nrow(datanew))), levels = labels_trans() )
    
    for (o in 1:(length(myjson2()$haz))) {
      for (g in 1:nrow(datanew))  {
        if  (datanew$trans[g]==o) {datanew$trans_factor[g]=labels_trans()[o] }  
      }
    }
    datanew
  })
  
  data_H_st_uci<-reactive  ({
    datanew=data_H_uci()
    datanew$trans_factor=ordered(c(rep("NA",nrow(datanew))), levels = labels_trans() )
    
    for (o in 1:(length(myjson2()$haz_uci))) {
      for (g in 1:nrow(datanew))  {
        if  (datanew$trans[g]==o) {datanew$trans_factor[g]=labels_trans()[o] }  
      }
    }
    datanew
  })
  
  data_H_st_lci<-reactive  ({
    datanew=data_H_lci()
    datanew$trans_factor=ordered(c(rep("NA",nrow(datanew))), levels = labels_trans() )
    
    for (o in 1:(length(myjson2()$haz_lci))) {
      for (g in 1:nrow(datanew))  {
        if  (datanew$trans[g]==o) {datanew$trans_factor[g]=labels_trans()[o]}  
      }
    }
    datanew
  })
  
  data_H_d <- reactive ({
    
    ### Meke one variable of probabilities so now, states and covariate patterns 
    ### define subgroups of the dataset
    dlist=list()
    for (d in 1:length(myjson2()$cov$atlist)) {
      
      dlist[[d]]=cbind.data.frame(data_H_st()[,d],data_H_st()[,ncol(data_H_st())-2],data_H_st()[,ncol(data_H_st())-1],data_H_st()[,ncol(data_H_st())],rep(d,length(data_H_st()[,d])) )
      dlist[[d]][,6] <- rep(colnames(data_H_st())[d],length(data_H_st()[,d]))
      colnames(dlist[[d]]) <- c("V","timevar","trans","trans_factor","cov","cov_factor")
    }
    
    d_all_h <- bind_rows(dlist, .id = "column_label")
    d_all_h
    
    
  })
  
  data_H_d_uci <- reactive ({
    
    ### Meke one variable of probabilities so now, states and covariate patterns 
    ### define subgroups of the dataset
    dlist=list()
    for (d in 1:length(myjson2()$cov$atlist)) {
      
      dlist[[d]]=cbind.data.frame(data_H_st_uci()[,d],data_H_st_uci()[,ncol(data_H_st_uci())-2],
                                  data_H_st_uci()[,ncol(data_H_st_uci())-1],
                                  data_H_st_uci()[,ncol(data_H_st_uci())],rep(d,length(data_H_st_uci()[,d])) )
      dlist[[d]][,6] <- rep(colnames(data_H_st_uci())[d],length(data_H_st_uci()[,d]))
      colnames(dlist[[d]]) <- c("V","timevar","trans","trans_factor","cov","cov_factor")
    }
    d_all_h_uci <- bind_rows(dlist, .id = "column_label")
    d_all_h_uci
  }) 
  
  data_H_d_lci <- reactive ({
    
    ### Meke one variable of probabilities so now, states and covariate patterns 
    ### define subgroups of the dataset
    dlist=list()
    for (d in 1:length(myjson2()$cov$atlist)) {
      
      dlist[[d]]=cbind.data.frame(data_H_st_lci()[,d],data_H_st_lci()[,ncol(data_H_st_lci())-2],
                                  data_H_st_lci()[,ncol(data_H_st_lci())-1],
                                  data_H_st_lci()[,ncol(data_H_st_lci())],rep(d,length(data_H_st_lci()[,d])) )
      dlist[[d]][,6] <- rep(colnames(data_H_st_lci())[d],length(data_H_st_lci()[,d]))
      colnames(dlist[[d]]) <- c("V","timevar","trans","trans_factor","cov","cov_factor")
    }
    d_all_h_lci <- bind_rows(dlist, .id = "column_label")
    d_all_h_lci
  }) 
  
  output$tickinputh <- renderUI({
    
    if (is.null(myjson2()))  return()
    
    default_choices=c("black","blue1","brown1","chartreuse2","cyan1","darkgray","firebrick3",
                      "gold","darkorange2","lightsteelblue4","rosybrow2","violetred2",
                      "yellow2","yellowgreen","tan1","lightslateblue","khaki4","gray28",
                      "cyan3","brown4","darkorchid1","goldenrod4","gray63","lightsalmon",
                      "maroon4","palegreen1","royalblue2","red2","sienna4","yellow4","slategray3")
    item_list <- list()
    item_list[[1]] <- h2("Provide x axis range and ticks")
    item_list[[2]] <-numericInput("starthx","Start x at:",value=min(data_H_d()$timevar),min=0 )
    item_list[[3]] <-numericInput("stephx","step:",value=max(data_H_d()$timevar/10),min=0,max=max(data_H_d()$timevar))
    item_list[[4]] <-numericInput("endhx","End x at:",value =max(data_H_d()$timevar),min=0,max=max(data_H_d()$timevar))
    item_list[[5]] <-numericInput("starthy","Start y at:",value=0,min=0 )
    item_list[[6]] <-numericInput("stephy","step at y axis:",value=data_H_d()$V[10],min=min(data_H_d()$V),max=max(data_H_d()$V))
    item_list[[7]] <-numericInput("endhy","end of y axis:",value=max(data_H_d()$V[which(!is.na(data_H_d()$V))]),min=0.0001)
    item_list[[8]] <-numericInput("textsizeh",h2("Legends size"),value=input$textsize,min=5,max=30)
    item_list[[9]] <-numericInput("textfaceth",h2("Facet title size"),value=input$textsize-3,min=5,max=30 )
    
    do.call(tagList, item_list)
  })
  
  output$tickinputhlog <- renderUI({
    
    if (is.null(myjson2()))  return()
    item_list <- list()
    item_list[[1]] <- h2("Provide y axis range and ticks for log scale")
    item_list[[2]] <-numericInput("logstarthy","Start log y at:",value=-10)
    item_list[[3]] <-numericInput("logstephy","step at log y axis:",value=1,min=0.01,max=10)
    item_list[[4]] <-numericInput("logendhy","End log y axis at:",value=1,max=20,min=-20)
    
    do.call(tagList, item_list)
  })
  
  data_H_ci<- reactive ({
    x=c( data_H_d()[order(data_H_d()$timevar,data_H_d()$trans,data_H_d()$cov),]$timevar,
         data_H_d_lci()[order(-data_H_d()$timevar,data_H_d()$trans,data_H_d()$cov),]$timevar )
    
    y_central=c( data_H_d()[order(data_H_d()$timevar,data_H_d()$trans,data_H_d()$cov),]$V,
                 data_H_d()[order(-data_H_d()$timevar,data_H_d()$trans,data_H_d()$cov),]$V )
    
    y=c( data_H_d_uci()[order(data_H_d_uci()$timevar,data_H_d_uci()$trans,data_H_d_uci()$cov),]$V,
         data_H_d_lci()[order(-data_H_d_uci()$timevar,data_H_d_uci()$trans,data_H_d_uci()$cov),]$V )
    
    frameto=c(as.character(data_H_d_uci()[order(-data_H_d_uci()$timevar,data_H_d_uci()$trans,data_H_d_uci()$cov),]$trans_factor),
              as.character(data_H_d_lci()[order(-data_H_d_lci()$timevar,data_H_d_lci()$trans,data_H_d_lci()$cov),]$trans_factor) )
    
    covto=c( data_H_d_uci()[order(-data_H_d_uci()$timevar,data_H_d_uci()$trans,data_H_d_uci()$cov),]$cov_factor,
             data_H_d_lci()[order(-data_H_d_lci()$timevar,data_H_d_lci()$trans,data_H_d_lci()$cov),]$cov_factor )
    
    data=data.frame(x,y,frameto,covto,y_central)
    data
  })
  
  
  #########################################
  
  #output$shouldloadh1 <- renderUI({
  #  if (is.null((myjson2())))  return()
  #  downloadButton(outputId = "downploth1", label = h2("Download the plot"))
  #})
  
  datah1_re <-  reactive ({
    
    
    if (input$confh=="ci_no") {
      
      if (is.null(myjson2()$is.cumhaz)==FALSE) {
        if (myjson2()$is.cumhaz==1) {hazname= "Cummulative hazards"}
        else if (myjson2()$is.cumhaz!=1)  {hazname= "Transition intensity rate"}
      }
      if (is.null(myjson2()$is.cumhaz)==TRUE) {hazname= "Transition intensity rate"}
      
      
      
      if (input$scaleh=="normal") {
        
        if (input$faceth=="No") {
          
          h_trans= plot_ly(data_H_d(),alpha=0.5) %>%
            add_lines(
              x=data_H_d()$timevar,y=data_H_d()$V,
              frame=as.factor(data_H_d()$trans_factor),
              color=factor(as.factor(data_H_d()$cov_factor),levels=labels_cov()),
              colors=labels_colour_cov(),
              mode="lines",
              line=list(simplify=FALSE),color = labels_colour_cov(),
              text = 'Select or deselect lines by clicking on the legend',
              hovertemplate = paste("<b>%{text}</b><br><br>", "%{yaxis.title.text}: %{y:,}<br>",
                                    "%{xaxis.title.text}: %{x:,}<br>","<extra></extra>") 
            )  %>%
            layout(title=list(text=paste0(hazname," for each covariate pattern among states"),y=0.95),
                   font= list(family = "times new roman", size = input$textsizeh, color = "black"),
                   margin = list(l = 50, r = 50, b = 30, t = 70),
                   xaxis=list(title=list(text=paste0("Time since ",input$origin," entry"),y=0.2),
                              dtick = input$stephx, 
                              tick0 = input$starthx, 
                              range=c(input$starthx,input$endhx),
                              ticklen = 5,
                              tickwidth = 2,
                              tickcolor = toRGB("black"),
                              tickmode = "linear"),
                   yaxis =list(title= hazname,rangemode = "nonnegative",                    
                               dtick = input$stephy, 
                               tick0 = input$starthy, 
                               range=c(input$starthy,input$endhy),
                               ticklen = 5,
                               tickwidth = 2,
                               tickcolor = toRGB("black")),
                   shapes = list(
                     list(type = "rect",
                          fillcolor = "grey", 
                          line = list(color = "grey"), 
                          opacity = 0.8,
                          x0 = 0, x1 =0, xref = "x", y0 = 0, y1 = 1, yref = "y") )  )%>%
            animation_opts(frame = 1000, transition = 0, redraw = FALSE)%>%
            config(
              toImageButtonOptions = list(
                format = "png",
                width = 1200,
                height = 900,scale=input$figscale
              ), edits = list(
[truncated: 437,789 more chars]
